# Supplementary material for: 4-tert-Butyl-3′,4′-bis­(4-methyl­phen­yl)-3,4-dihydro-1H,4′H-spiro­[naphthalene-2,5′-[1,2]oxazol]-1-one
Source: Acta Crystallogr Sect E Struct Rep Online. 2011 Jun 30;67(Pt 7):o1862. doi: 10.1107/S1600536811025086 (PMC3152001; doi:10.1107/S1600536811025086)
Supplement: Supplementary file 1 [file e-67-o1862-sup1.cif]

##############################################################################
#                                                                            #
# This CIF contains the data in a paper accepted for publication in          #
# Acta Crystallographica Section E. It conforms to the requirements of       #
# Notes for Authors for Acta Crystallographica Section E, and has been       #
# peer reviewed under the auspices of the IUCr Commission on Journals.       #
#                                                                            #
# Full details of the Crystallographic Information File format               #
# are given in the paper "The Crystallographic Information File (CIF):       #
# a New Standard Archive File for Crystallography" by S. R. Hall, F. H.      #
# Allen and I. D. Brown [Acta Cryst. (1991), A47, 655-685].                  #
#                                                                            #
# The current version of the core CIF dictionary is obtainable from          #
# ftp://ftp.iucr.org/pub/cif_core.dic.                                       #
#                                                                            #
# Software is freely available for graphical display of the structure(s)     #
# in this CIF. For information consult the CIF software page                 #
# http://www.iucr.org/resources/cif/software.                                #
#                                                                            #
# This file may be used for bona fide research purposes within the           #
# scientific community so long as proper attribution is given to the journal # 
# article from which it was obtained.                                        #
#                                                                            #
##############################################################################
data_I
_audit_creation_method     SHELXL-97
_chemical_name_systematic
;
4-<i>tert</i>-Butyl-3',4'-bis(4-methylphenyl)-3,4-dihydro-
1<i>H</i>,4'<i>H</i>-spiro[naphthalene-2,5'-[1,2]oxazol]-1-one
;
_chemical_name_common     ?
_chemical_formula_moiety     'C30 H31 N O2'
_chemical_formula_sum     'C30 H31 N O2'
_chemical_formula_iupac     'C30 H31 N O2'
_chemical_formula_weight     437.56
_chemical_melting_point     ?
_symmetry_cell_setting     monoclinic
_symmetry_space_group_name_H-M     'P 21/c'
_symmetry_space_group_name_hall     '-P 2ybc'
loop_
    _symmetry_equiv_pos_as_xyz
    'x, y, z'
    '-x, y+1/2, -z+1/2'
    '-x, -y, -z'
    'x, -y-1/2, z-1/2'
_cell_length_a     6.9158(2)
_cell_length_b     25.0737(5)
_cell_length_c     13.8747(3)
_cell_angle_alpha     90.00
_cell_angle_beta     94.3590(10)
_cell_angle_gamma     90.00
_cell_volume     2398.98(10)
_cell_formula_units_Z     4
_cell_measurement_reflns_used     214
_cell_measurement_theta_min     2.5
_cell_measurement_theta_max     25.7
_cell_measurement_temperature     296(2)
_cell_measurement_pressure     101
_exptl_crystal_description     prism
_exptl_crystal_colour     colourless
_exptl_crystal_size_max     0.23
_exptl_crystal_size_mid     0.21
_exptl_crystal_size_min     0.14
_exptl_crystal_density_diffrn     1.211
_exptl_crystal_density_meas     ?
_exptl_crystal_density_method     'not measured'
_exptl_crystal_F_000     936
_exptl_absorpt_coefficient_mu     0.075
_exptl_absorpt_correction_type     none
_exptl_absorpt_process_details     ?
_exptl_absorpt_correction_T_min     ?
_exptl_absorpt_correction_T_max     ?
_exptl_special_details
;
;
_diffrn_ambient_temperature     296(2)
_diffrn_radiation_type     MoK\a
_diffrn_radiation_wavelength     0.71073
_diffrn_radiation_source     'fine-focus sealed tube'
_diffrn_radiation_monochromator     graphite
_diffrn_measurement_device_type     'Bruker APEXII CCD detector'
_diffrn_measurement_method     '\w and \f'
_diffrn_detector_area_resol_mean     ?
_diffrn_reflns_number     25446
_diffrn_reflns_av_R_equivalents     0.0277
_diffrn_reflns_av_sigmaI/netI     0.0182
_diffrn_reflns_theta_min     2.19
_diffrn_reflns_theta_max     25.50
_diffrn_reflns_theta_full     25.50
_diffrn_measured_fraction_theta_max     1.000
_diffrn_measured_fraction_theta_full     1.000
_diffrn_reflns_limit_h_min     -8
_diffrn_reflns_limit_h_max     8
_diffrn_reflns_limit_k_min     -30
_diffrn_reflns_limit_k_max     28
_diffrn_reflns_limit_l_min     -16
_diffrn_reflns_limit_l_max     16
_diffrn_standards_number     ?
_diffrn_standards_interval_count     ?
_diffrn_standards_interval_time     ?
_diffrn_standards_decay_%     ?
_refine_special_details
;
Refinement of <i>F</i>^2^ against ALL reflections. The weighted <i>R</i>-factor
<i>wR</i> and goodness of fit <i>S</i> are based on <i>F</i>^2^, conventional
<i>R</i>-factors <i>R</i> are based on <i>F</i>, with <i>F</i> set to zero for
negative <i>F</i>^2^. The threshold expression of <i>F</i>^2^ >
\s(<i>F</i>^2^) is used only for calculating <i>R</i>-factors(gt) <i>etc</i>.
and is not relevant to the choice of reflections for refinement.
<i>R</i>-factors based on <i>F</i>^2^ are statistically about twice as large
as those based on <i>F</i>, and <i>R</i>- factors based on ALL data will be
even larger.
;
_reflns_number_total     4473
_reflns_number_gt     3577
_reflns_threshold_expression     I>2sigma(I)
_refine_ls_structure_factor_coef     Fsqd
_refine_ls_matrix_type     full
_refine_ls_R_factor_all     0.0515
_refine_ls_R_factor_gt     0.0395
_refine_ls_wR_factor_gt     0.1051
_refine_ls_wR_factor_ref     0.1111
_refine_ls_goodness_of_fit_ref     1.062
_refine_ls_restrained_S_all     1.062
_refine_ls_number_reflns     4473
_refine_ls_number_parameters     301
_refine_ls_number_restraints     0
_refine_ls_hydrogen_treatment     constr
_refine_ls_weighting_scheme     calc
_refine_ls_weighting_details
         'calc w=1/[\s^2^(Fo^2^)+(0.0553P)^2^+0.3646P] where P=(Fo^2^+2Fc^2^)/3'
_atom_sites_solution_hydrogens     geom
_atom_sites_solution_primary     direct
_atom_sites_solution_secondary     difmap
_refine_ls_shift/su_max     0.001
_refine_ls_shift/su_mean     0.000
_refine_diff_density_max     0.160
_refine_diff_density_min     -0.152
_refine_ls_extinction_method     none
_refine_ls_extinction_coef     ?
loop_
    _atom_type_symbol
    _atom_type_description
    _atom_type_scat_dispersion_real
    _atom_type_scat_dispersion_imag
    _atom_type_scat_source
    'C' 'C' 0.0033 0.0016
                         'International Tables Vol C Tables 4.2.6.8 and 6.1.1.4'
    'H' 'H' 0.0000 0.0000
                         'International Tables Vol C Tables 4.2.6.8 and 6.1.1.4'
    'N' 'N' 0.0061 0.0033
                         'International Tables Vol C Tables 4.2.6.8 and 6.1.1.4'
    'O' 'O' 0.0106 0.0060
                         'International Tables Vol C Tables 4.2.6.8 and 6.1.1.4'
_computing_data_collection     'APEX2 (Bruker, 2005)'
_computing_cell_refinement     'SAINT (Bruker, 2005)'
_computing_data_reduction     'SAINT (Bruker, 2005)'
_computing_structure_solution     'SHELXS97 (Sheldrick, 2008)'
_computing_structure_refinement     'SHELXL97 (Sheldrick, 2008)'
_computing_molecular_graphics     'PLATON (Spek, 2009)'
_computing_publication_material     'publCIF (Westrip, 2010)'
loop_
    _atom_site_type_symbol
    _atom_site_label
    _atom_site_fract_x
    _atom_site_fract_y
    _atom_site_fract_z
    _atom_site_U_iso_or_equiv
    _atom_site_adp_type
    _atom_site_calc_flag
    _atom_site_refinement_flags
    _atom_site_occupancy
    _atom_site_symmetry_multiplicity
    _atom_site_disorder_assembly
    _atom_site_disorder_group
    C C1 0.99029(18) 0.74156(5) 0.65946(9) 0.0436(3) Uani d . 1 1 . .
    C C10 0.91627(18) 0.68621(5) 0.65774(9) 0.0426(3) Uani d . 1 1 . .
    C C11 0.79579(18) 0.60703(5) 0.75229(9) 0.0414(3) Uani d . 1 1 . .
    C C12 0.92787(19) 0.56724(5) 0.70820(9) 0.0443(3) Uani d . 1 1 . .
    C C13 0.8637(2) 0.51687(5) 0.66211(10) 0.0470(3) Uani d . 1 1 . .
    C C14 0.6692(2) 0.50386(6) 0.64952(12) 0.0617(4) Uani d . 1 1 . .
    C C15 0.6080(3) 0.45881(7) 0.59815(13) 0.0678(5) Uani d . 1 1 . .
    C C16 0.7374(3) 0.42578(6) 0.55695(11) 0.0598(4) Uani d . 1 1 . .
    C C17 0.9322(3) 0.43787(6) 0.57194(12) 0.0624(4) Uani d . 1 1 . .
    C C18 0.9957(2) 0.48232(6) 0.62346(11) 0.0571(4) Uani d . 1 1 . .
    C C19 0.73938(19) 0.58832(5) 0.85013(10) 0.0434(3) Uani d . 1 1 . .
    C C2 1.0839(2) 0.76120(6) 0.58097(10) 0.0559(4) Uani d . 1 1 . .
    C C20 0.8776(2) 0.56859(6) 0.91866(11) 0.0536(4) Uani d . 1 1 . .
    C C21 0.8290(3) 0.55555(6) 1.01065(12) 0.0631(4) Uani d . 1 1 . .
    C C22 0.6423(3) 0.56116(6) 1.03785(12) 0.0619(4) Uani d . 1 1 . .
    C C23 0.5045(3) 0.57951(6) 0.96882(13) 0.0645(4) Uani d . 1 1 . .
    C C24 0.5510(2) 0.59308(6) 0.87645(12) 0.0538(4) Uani d . 1 1 . .
    C C25 0.6435(2) 0.76273(6) 0.81758(11) 0.0516(4) Uani d . 1 1 . .
    C C26 0.5354(2) 0.73359(7) 0.73308(13) 0.0650(4) Uani d . 1 1 . .
    C C27 0.5627(3) 0.74534(8) 0.91206(14) 0.0735(5) Uani d . 1 1 . .
    C C28 0.6084(2) 0.82265(6) 0.80518(14) 0.0706(5) Uani d . 1 1 . .
    C C29 0.6694(3) 0.37877(7) 0.49570(14) 0.0845(6) Uani d . 1 1 . .
    C C3 1.1560(3) 0.81225(7) 0.58255(12) 0.0670(5) Uani d . 1 1 . .
    C C30 0.5917(4) 0.54724(8) 1.13904(14) 0.0944(7) Uani d . 1 1 . .
    C C4 1.1346(2) 0.84417(6) 0.66174(12) 0.0654(4) Uani d . 1 1 . .
    C C5 1.0423(2) 0.82538(6) 0.73955(11) 0.0552(4) Uani d . 1 1 . .
    C C6 0.96796(18) 0.77373(5) 0.74004(9) 0.0439(3) Uani d . 1 1 . .
    C C7 0.86674(19) 0.75211(5) 0.82404(9) 0.0440(3) Uani d . 1 1 . .
    C C8 0.9315(2) 0.69419(5) 0.84267(9) 0.0463(3) Uani d . 1 1 . .
    C C9 0.92760(18) 0.65669(5) 0.75533(9) 0.0413(3) Uani d . 1 1 . .
    H H11 0.6796 0.6131 0.7088 0.050 Uiso calc R 1 1 . .
    H H14 0.5781 0.5257 0.6759 0.074 Uiso calc R 1 1 . .
    H H15 0.4765 0.4507 0.5914 0.081 Uiso calc R 1 1 . .
    H H17 1.0227 0.4155 0.5466 0.075 Uiso calc R 1 1 . .
    H H18 1.1278 0.4894 0.6325 0.069 Uiso calc R 1 1 . .
    H H2 1.0974 0.7396 0.5274 0.067 Uiso calc R 1 1 . .
    H H20 1.0046 0.5641 0.9025 0.064 Uiso calc R 1 1 . .
    H H21 0.9247 0.5427 1.0553 0.076 Uiso calc R 1 1 . .
    H H23 0.3768 0.5829 0.9846 0.077 Uiso calc R 1 1 . .
    H H24 0.4546 0.6055 0.8317 0.065 Uiso calc R 1 1 . .
    H H26A 0.3999 0.7423 0.7311 0.098 Uiso calc R 1 1 . .
    H H26B 0.5518 0.6958 0.7414 0.098 Uiso calc R 1 1 . .
    H H26C 0.5865 0.7444 0.6737 0.098 Uiso calc R 1 1 . .
    H H27A 0.6311 0.7635 0.9652 0.110 Uiso calc R 1 1 . .
    H H27B 0.5789 0.7075 0.9200 0.110 Uiso calc R 1 1 . .
    H H27C 0.4274 0.7541 0.9104 0.110 Uiso calc R 1 1 . .
    H H28A 0.6484 0.8338 0.7436 0.106 Uiso calc R 1 1 . .
    H H28B 0.6820 0.8416 0.8557 0.106 Uiso calc R 1 1 . .
    H H28C 0.4730 0.8301 0.8085 0.106 Uiso calc R 1 1 . .
    H H29A 0.7795 0.3605 0.4734 0.127 Uiso calc PR 0.50 1 . .
    H H29B 0.5876 0.3910 0.4412 0.127 Uiso calc PR 0.50 1 . .
    H H29C 0.5977 0.3548 0.5335 0.127 Uiso calc PR 0.50 1 . .
    H H29D 0.5303 0.3771 0.4920 0.127 Uiso calc PR 0.50 1 . .
    H H29E 0.7223 0.3465 0.5242 0.127 Uiso calc PR 0.50 1 . .
    H H29F 0.7122 0.3828 0.4319 0.127 Uiso calc PR 0.50 1 . .
    H H3 1.2189 0.8252 0.5304 0.080 Uiso calc R 1 1 . .
    H H30A 0.4561 0.5536 1.1447 0.142 Uiso calc PR 0.50 1 . .
    H H30B 0.6667 0.5690 1.1850 0.142 Uiso calc PR 0.50 1 . .
    H H30C 0.6201 0.5103 1.1517 0.142 Uiso calc PR 0.50 1 . .
    H H30D 0.7058 0.5350 1.1762 0.142 Uiso calc PR 0.50 1 . .
    H H30E 0.4952 0.5196 1.1359 0.142 Uiso calc PR 0.50 1 . .
    H H30F 0.5418 0.5783 1.1692 0.142 Uiso calc PR 0.50 1 . .
    H H4 1.1829 0.8788 0.6628 0.078 Uiso calc R 1 1 . .
    H H5 1.0295 0.8475 0.7925 0.066 Uiso calc R 1 1 . .
    H H7 0.9198 0.7722 0.8805 0.053 Uiso calc R 1 1 . .
    H H8A 1.0628 0.6948 0.8726 0.056 Uiso calc R 1 1 . .
    H H8B 0.8496 0.6789 0.8892 0.056 Uiso calc R 1 1 . .
    N N1 1.10645(17) 0.58119(5) 0.71418(9) 0.0514(3) Uani d . 1 1 . .
    O O1 1.12294(13) 0.63264(4) 0.75739(7) 0.0499(2) Uani d . 1 1 . .
    O O2 0.86056(16) 0.66355(4) 0.58328(7) 0.0569(3) Uani d . 1 1 . .
loop_
    _atom_site_aniso_label
    _atom_site_aniso_U_11
    _atom_site_aniso_U_22
    _atom_site_aniso_U_33
    _atom_site_aniso_U_12
    _atom_site_aniso_U_13
    _atom_site_aniso_U_23
    C1 0.0448(7) 0.0429(7) 0.0412(7) -0.0023(6) -0.0079(5) 0.0048(6)
    C10 0.0445(7) 0.0415(7) 0.0409(7) 0.0014(5) -0.0029(5) -0.0014(6)
    C11 0.0422(7) 0.0366(7) 0.0445(7) 0.0035(5) -0.0023(5) 0.0010(5)
    C12 0.0498(8) 0.0392(7) 0.0440(7) 0.0043(6) 0.0044(6) 0.0039(6)
    C13 0.0606(8) 0.0366(7) 0.0446(7) 0.0026(6) 0.0088(6) 0.0048(6)
    C14 0.0647(10) 0.0493(9) 0.0736(10) -0.0051(7) 0.0216(8) -0.0118(8)
    C15 0.0722(10) 0.0571(10) 0.0766(11) -0.0160(8) 0.0223(9) -0.0129(8)
    C16 0.0908(12) 0.0401(8) 0.0512(8) -0.0094(8) 0.0237(8) 0.0015(7)
    C17 0.0853(12) 0.0412(9) 0.0632(10) 0.0099(8) 0.0217(8) -0.0014(7)
    C18 0.0638(9) 0.0456(9) 0.0625(9) 0.0088(7) 0.0089(7) 0.0012(7)
    C19 0.0464(7) 0.0337(7) 0.0503(7) 0.0020(5) 0.0039(6) -0.0003(6)
    C2 0.0660(9) 0.0596(10) 0.0406(7) -0.0096(7) -0.0053(6) 0.0056(6)
    C20 0.0540(8) 0.0505(9) 0.0563(9) 0.0076(6) 0.0050(7) 0.0095(7)
    C21 0.0843(11) 0.0491(9) 0.0550(9) 0.0057(8) -0.0013(8) 0.0083(7)
    C22 0.0949(12) 0.0360(8) 0.0576(9) -0.0022(8) 0.0232(9) -0.0027(7)
    C23 0.0694(10) 0.0493(9) 0.0787(11) -0.0011(7) 0.0312(9) -0.0031(8)
    C24 0.0487(8) 0.0451(8) 0.0678(10) 0.0022(6) 0.0064(7) 0.0001(7)
    C25 0.0489(8) 0.0453(8) 0.0607(9) 0.0037(6) 0.0048(6) -0.0041(7)
    C26 0.0449(8) 0.0682(11) 0.0803(11) 0.0065(7) -0.0069(7) -0.0111(9)
    C27 0.0732(11) 0.0704(12) 0.0799(12) 0.0003(9) 0.0245(9) -0.0038(9)
    C28 0.0612(9) 0.0518(10) 0.0990(13) 0.0134(7) 0.0066(9) -0.0023(9)
    C29 0.1239(17) 0.0581(11) 0.0761(12) -0.0256(11) 0.0377(11) -0.0179(9)
    C3 0.0802(11) 0.0661(11) 0.0533(9) -0.0224(9) -0.0051(8) 0.0146(8)
    C30 0.161(2) 0.0620(12) 0.0659(11) -0.0026(12) 0.0459(13) -0.0033(9)
    C4 0.0730(10) 0.0488(9) 0.0720(11) -0.0180(8) -0.0103(8) 0.0118(8)
    C5 0.0579(8) 0.0439(8) 0.0620(9) -0.0050(6) -0.0070(7) -0.0035(7)
    C6 0.0409(7) 0.0402(7) 0.0488(7) 0.0004(5) -0.0084(6) 0.0016(6)
    C7 0.0492(7) 0.0398(7) 0.0419(7) -0.0003(6) -0.0045(6) -0.0047(6)
    C8 0.0527(7) 0.0443(8) 0.0402(7) 0.0017(6) -0.0070(6) 0.0004(6)
    C9 0.0415(7) 0.0379(7) 0.0432(7) 0.0042(5) -0.0044(5) 0.0020(5)
    N1 0.0517(7) 0.0434(7) 0.0590(7) 0.0060(5) 0.0046(5) -0.0015(5)
    O1 0.0421(5) 0.0447(6) 0.0620(6) 0.0031(4) -0.0028(4) -0.0024(4)
    O2 0.0773(7) 0.0498(6) 0.0420(5) -0.0073(5) -0.0060(5) -0.0044(4)
_geom_special_details
;
All e.s.d.'s (except the e.s.d. in the dihedral angle between two l.s. planes)
are estimated using the full covariance matrix. The cell e.s.d.'s are taken
into account individually in the estimation of e.s.d.'s in distances, angles
and torsion angles; correlations between e.s.d.'s in cell parameters are only
used when they are defined by crystal symmetry. An approximate (isotropic)
treatment of cell e.s.d.'s is used for estimating e.s.d.'s involving l.s.
planes.
;
loop_
    _geom_bond_atom_site_label_1
    _geom_bond_atom_site_label_2
    _geom_bond_site_symmetry_2
    _geom_bond_distance
    _geom_bond_publ_flag
    C1 C10 . 1.4788(18) ?
    C1 C2 . 1.398(2) ?
    C1 C6 . 1.3969(19) ?
    C10 C9 . 1.5399(18) ?
    C11 H11 . 0.9800 ?
    C11 C19 . 1.5150(18) ?
    C11 C12 . 1.5129(18) ?
    C13 C12 . 1.4689(19) ?
    C13 C18 . 1.395(2) ?
    C13 C14 . 1.383(2) ?
    C14 H14 . 0.9300 ?
    C14 C15 . 1.385(2) ?
    C15 H15 . 0.9300 ?
    C16 C29 . 1.507(2) ?
    C16 C17 . 1.381(2) ?
    C16 C15 . 1.375(2) ?
    C17 H17 . 0.9300 ?
    C18 H18 . 0.9300 ?
    C18 C17 . 1.378(2) ?
    C19 C20 . 1.3871(19) ?
    C19 C24 . 1.3845(19) ?
    C2 H2 . 0.9300 ?
    C2 C3 . 1.373(2) ?
    C20 H20 . 0.9300 ?
    C20 C21 . 1.383(2) ?
    C21 H21 . 0.9300 ?
    C22 C30 . 1.513(2) ?
    C22 C21 . 1.380(3) ?
    C22 C23 . 1.378(3) ?
    C23 H23 . 0.9300 ?
    C24 H24 . 0.9300 ?
    C24 C23 . 1.387(2) ?
    C25 C28 . 1.530(2) ?
    C25 C26 . 1.528(2) ?
    C25 C27 . 1.527(2) ?
    C26 H26C . 0.9600 ?
    C26 H26B . 0.9600 ?
    C26 H26A . 0.9600 ?
    C27 H27C . 0.9600 ?
    C27 H27B . 0.9600 ?
    C27 H27A . 0.9600 ?
    C28 H28C . 0.9600 ?
    C28 H28B . 0.9600 ?
    C28 H28A . 0.9600 ?
    C29 H29F . 0.9600 ?
    C29 H29E . 0.9600 ?
    C29 H29D . 0.9600 ?
    C29 H29C . 0.9600 ?
    C29 H29B . 0.9600 ?
    C29 H29A . 0.9600 ?
    C3 H3 . 0.9300 ?
    C3 C4 . 1.377(2) ?
    C30 H30F . 0.9600 ?
    C30 H30E . 0.9600 ?
    C30 H30D . 0.9600 ?
    C30 H30C . 0.9600 ?
    C30 H30B . 0.9600 ?
    C30 H30A . 0.9600 ?
    C4 H4 . 0.9300 ?
    C5 H5 . 0.9300 ?
    C5 C4 . 1.378(2) ?
    C6 C5 . 1.394(2) ?
    C7 H7 . 0.9800 ?
    C7 C25 . 1.5625(19) ?
    C7 C8 . 1.5357(18) ?
    C7 C6 . 1.5055(19) ?
    C8 H8B . 0.9700 ?
    C8 H8A . 0.9700 ?
    C9 C11 . 1.5420(18) ?
    C9 C8 . 1.5324(18) ?
    N1 O1 . 1.4236(15) ?
    N1 C12 . 1.2802(18) ?
    O1 C9 . 1.4777(15) ?
    O2 C10 . 1.2156(15) ?
loop_
    _geom_angle_atom_site_label_1
    _geom_angle_atom_site_label_2
    _geom_angle_atom_site_label_3
    _geom_angle_site_symmetry_1
    _geom_angle_site_symmetry_3
    _geom_angle
    _geom_angle_publ_flag
    C2 C1 C10 . . 119.88(12) ?
    C6 C1 C10 . . 119.72(12) ?
    C6 C1 C2 . . 120.39(13) ?
    C1 C10 C9 . . 116.26(11) ?
    O2 C10 C9 . . 120.96(12) ?
    O2 C10 C1 . . 122.63(12) ?
    C9 C11 H11 . . 110.2 ?
    C19 C11 H11 . . 110.2 ?
    C12 C11 H11 . . 110.2 ?
    C19 C11 C9 . . 114.68(10) ?
    C12 C11 C9 . . 99.77(10) ?
    C12 C11 C19 . . 111.26(10) ?
    C13 C12 C11 . . 124.84(12) ?
    N1 C12 C11 . . 113.75(12) ?
    N1 C12 C13 . . 121.40(12) ?
    C18 C13 C12 . . 121.11(13) ?
    C14 C13 C12 . . 121.10(13) ?
    C14 C13 C18 . . 117.64(14) ?
    C15 C14 H14 . . 119.6 ?
    C13 C14 H14 . . 119.6 ?
    C13 C14 C15 . . 120.90(15) ?
    C14 C15 H15 . . 119.2 ?
    C16 C15 H15 . . 119.2 ?
    C16 C15 C14 . . 121.51(16) ?
    C17 C16 C29 . . 121.05(16) ?
    C15 C16 C29 . . 121.35(17) ?
    C15 C16 C17 . . 117.58(15) ?
    C16 C17 H17 . . 119.2 ?
    C18 C17 H17 . . 119.2 ?
    C18 C17 C16 . . 121.64(15) ?
    C13 C18 H18 . . 119.7 ?
    C17 C18 H18 . . 119.7 ?
    C17 C18 C13 . . 120.66(15) ?
    C20 C19 C11 . . 120.91(12) ?
    C24 C19 C11 . . 121.41(12) ?
    C24 C19 C20 . . 117.58(13) ?
    C1 C2 H2 . . 119.8 ?
    C3 C2 H2 . . 119.8 ?
    C3 C2 C1 . . 120.33(15) ?
    C19 C20 H20 . . 119.5 ?
    C21 C20 H20 . . 119.5 ?
    C21 C20 C19 . . 120.91(14) ?
    C20 C21 H21 . . 119.1 ?
    C22 C21 H21 . . 119.1 ?
    C22 C21 C20 . . 121.75(15) ?
    C21 C22 C30 . . 121.17(18) ?
    C23 C22 C30 . . 121.71(18) ?
    C23 C22 C21 . . 117.12(15) ?
    C24 C23 H23 . . 119.1 ?
    C22 C23 H23 . . 119.1 ?
    C22 C23 C24 . . 121.85(15) ?
    C23 C24 H24 . . 119.6 ?
    C19 C24 H24 . . 119.6 ?
    C19 C24 C23 . . 120.75(15) ?
    C28 C25 C7 . . 108.75(12) ?
    C26 C25 C7 . . 112.72(11) ?
    C27 C25 C7 . . 109.05(13) ?
    C26 C25 C28 . . 108.63(13) ?
    C27 C25 C28 . . 108.17(13) ?
    C27 C25 C26 . . 109.42(13) ?
    H26B C26 H26C . . 109.5 ?
    H26A C26 H26C . . 109.5 ?
    C25 C26 H26C . . 109.5 ?
    H26A C26 H26B . . 109.5 ?
    C25 C26 H26B . . 109.5 ?
    C25 C26 H26A . . 109.5 ?
    H27B C27 H27C . . 109.5 ?
    H27A C27 H27C . . 109.5 ?
    C25 C27 H27C . . 109.5 ?
    H27A C27 H27B . . 109.5 ?
    C25 C27 H27B . . 109.5 ?
    C25 C27 H27A . . 109.5 ?
    H28B C28 H28C . . 109.5 ?
    H28A C28 H28C . . 109.5 ?
    C25 C28 H28C . . 109.5 ?
    H28A C28 H28B . . 109.5 ?
    C25 C28 H28B . . 109.5 ?
    C25 C28 H28A . . 109.5 ?
    H29E C29 H29F . . 109.5 ?
    H29D C29 H29F . . 109.5 ?
    H29C C29 H29F . . 141.1 ?
    H29B C29 H29F . . 56.3 ?
    H29A C29 H29F . . 56.3 ?
    C16 C29 H29F . . 109.5 ?
    H29D C29 H29E . . 109.5 ?
    H29C C29 H29E . . 56.3 ?
    H29B C29 H29E . . 141.1 ?
    H29A C29 H29E . . 56.3 ?
    C16 C29 H29E . . 109.5 ?
    H29C C29 H29D . . 56.3 ?
    H29B C29 H29D . . 56.3 ?
    H29A C29 H29D . . 141.1 ?
    C16 C29 H29D . . 109.5 ?
    H29B C29 H29C . . 109.5 ?
    H29A C29 H29C . . 109.5 ?
    C16 C29 H29C . . 109.5 ?
    H29A C29 H29B . . 109.5 ?
    C16 C29 H29B . . 109.5 ?
    C16 C29 H29A . . 109.5 ?
    C4 C3 H3 . . 120.2 ?
    C2 C3 H3 . . 120.2 ?
    C2 C3 C4 . . 119.58(15) ?
    H30E C30 H30F . . 109.5 ?
    H30D C30 H30F . . 109.5 ?
    H30C C30 H30F . . 141.1 ?
    H30B C30 H30F . . 56.3 ?
    H30A C30 H30F . . 56.3 ?
    C22 C30 H30F . . 109.5 ?
    H30D C30 H30E . . 109.5 ?
    H30C C30 H30E . . 56.3 ?
    H30B C30 H30E . . 141.1 ?
    H30A C30 H30E . . 56.3 ?
    C22 C30 H30E . . 109.5 ?
    H30C C30 H30D . . 56.3 ?
    H30B C30 H30D . . 56.3 ?
    H30A C30 H30D . . 141.1 ?
    C22 C30 H30D . . 109.5 ?
    H30B C30 H30C . . 109.5 ?
    H30A C30 H30C . . 109.5 ?
    C22 C30 H30C . . 109.5 ?
    H30A C30 H30B . . 109.5 ?
    C22 C30 H30B . . 109.5 ?
    C22 C30 H30A . . 109.5 ?
    C5 C4 H4 . . 119.6 ?
    C3 C4 H4 . . 119.6 ?
    C3 C4 C5 . . 120.72(15) ?
    C6 C5 H5 . . 119.5 ?
    C4 C5 H5 . . 119.5 ?
    C4 C5 C6 . . 120.97(14) ?
    C1 C6 C7 . . 119.85(12) ?
    C5 C6 C7 . . 122.14(13) ?
    C5 C6 C1 . . 118.00(13) ?
    C25 C7 H7 . . 105.4 ?
    C8 C7 H7 . . 105.4 ?
    C6 C7 H7 . . 105.4 ?
    C8 C7 C25 . . 116.43(11) ?
    C6 C7 C25 . . 114.19(11) ?
    C6 C7 C8 . . 108.91(11) ?
    H8A C8 H8B . . 107.2 ?
    C7 C8 H8B . . 108.0 ?
    C9 C8 H8B . . 108.0 ?
    C7 C8 H8A . . 108.0 ?
    C9 C8 H8A . . 108.0 ?
    C9 C8 C7 . . 117.37(10) ?
    C10 C9 C11 . . 111.94(10) ?
    C8 C9 C11 . . 119.46(11) ?
    O1 C9 C11 . . 102.04(10) ?
    C8 C9 C10 . . 113.40(11) ?
    O1 C9 C10 . . 101.45(10) ?
    O1 C9 C8 . . 105.91(9) ?
    C12 N1 O1 . . 108.71(11) ?
    N1 O1 C9 . . 108.53(9) ?
loop_
    _geom_hbond_atom_site_label_D
    _geom_hbond_atom_site_label_H
    _geom_hbond_atom_site_label_A
    _geom_hbond_site_symmetry_A
    _geom_hbond_distance_DH
    _geom_hbond_distance_HA
    _geom_hbond_distance_DA
    _geom_hbond_angle_DHA
    _geom_hbond_publ_flag
    C24 H24 O1 1_455 0.93 2.54 3.4254(17) 160 yes
    C29 H29F N1 3_766 0.96 2.62 3.546(2) 161 yes
    C26 H26A Cg2 1_455 0.96 2.77 3.6643(16) 155 yes
_iucr_refine_instructions_details
;
TITL zouihri_AK11_0m in P2(1)/c
CELL 0.71073   6.9158  25.0737  13.8747  90.000  94.359  90.000
ZERR   4.00   0.0002   0.0005   0.0003   0.000   0.001   0.000
LATT 1
SYMM -X, 0.5+Y, 0.5-Z
SFAC C  H  N  O
UNIT 120  124  4  8
OMIT 0 1 1
OMIT 0 2 0
OMIT 0 51
L.S. 10
ACTA
BOND $H
FMAP 2
PLAN 20
HTAB
WGHT   0.055300   0.000000
FVAR 0.690800
TEMP 23.000
MOLE 1
N1     3   1.106451   0.581187   0.714178  11.000000   0.051670 =
           0.043430   0.059040  -0.001510   0.004560   0.006030
O1     4   1.122938   0.632641   0.757392  11.000000   0.042100 =
           0.044670   0.061960  -0.002380  -0.002820   0.003110
O2     4   0.860561   0.663551   0.583284  11.000000   0.077290 =
           0.049760   0.042030  -0.004430  -0.005980  -0.007270
C1     1   0.990289   0.741556   0.659456  11.000000   0.044840 =
           0.042930   0.041210   0.004780  -0.007950  -0.002320
C10    1   0.916266   0.686206   0.657738  11.000000   0.044540 =
           0.041510   0.040920  -0.001400  -0.002900   0.001420
C7     1   0.866736   0.752106   0.824042  11.000000   0.049220 =
           0.039810   0.041860  -0.004740  -0.004460  -0.000280
AFIX 13
H7     2   0.919752   0.772245   0.880549  11.000000  -1.200000
AFIX 0
C6     1   0.967962   0.773734   0.740043  11.000000   0.040870 =
           0.040230   0.048800   0.001590  -0.008370   0.000360
C9     1   0.927603   0.656693   0.755331  11.000000   0.041540 =
           0.037950   0.043200   0.001960  -0.004400   0.004200
C8     1   0.931478   0.694192   0.842671  11.000000   0.052700 =
           0.044310   0.040160   0.000380  -0.007030   0.001740
AFIX 23
H8A    2   1.062838   0.694820   0.872627  11.000000  -1.200000
H8B    2   0.849596   0.678902   0.889247  11.000000  -1.200000
AFIX 0
C11    1   0.795788   0.607027   0.752295  11.000000   0.042220 =
           0.036590   0.044540   0.001030  -0.002290   0.003490
AFIX 13
H11    2   0.679596   0.613141   0.708752  11.000000  -1.200000
AFIX 0
C13    1   0.863725   0.516869   0.662109  11.000000   0.060630 =
           0.036600   0.044580   0.004770   0.008840   0.002630
C19    1   0.739377   0.588322   0.850131  11.000000   0.046360 =
           0.033680   0.050290  -0.000300   0.003910   0.002020
C12    1   0.927873   0.567239   0.708203  11.000000   0.049830 =
           0.039190   0.044010   0.003900   0.004350   0.004290
C20    1   0.877553   0.568587   0.918662  11.000000   0.054000 =
           0.050500   0.056340   0.009500   0.005010   0.007610
AFIX 43
H20    2   1.004610   0.564054   0.902547  11.000000  -1.200000
AFIX 0
C25    1   0.643508   0.762731   0.817579  11.000000   0.048870 =
           0.045250   0.060660  -0.004070   0.004750   0.003660
C2     1   1.083892   0.761195   0.580973  11.000000   0.066040 =
           0.059610   0.040570   0.005590  -0.005250  -0.009580
AFIX 43
H2     2   1.097396   0.739579   0.527431  11.000000  -1.200000
AFIX 0
C18    1   0.995657   0.482324   0.623457  11.000000   0.063810 =
           0.045610   0.062500   0.001210   0.008850   0.008780
AFIX 43
H18    2   1.127816   0.489363   0.632544  11.000000  -1.200000
AFIX 0
C24    1   0.551024   0.593084   0.876452  11.000000   0.048730 =
           0.045150   0.067830   0.000120   0.006440   0.002190
AFIX 43
H24    2   0.454565   0.605522   0.831696  11.000000  -1.200000
AFIX 0
C5     1   1.042327   0.825381   0.739551  11.000000   0.057940 =
           0.043890   0.062020  -0.003520  -0.007020  -0.004990
AFIX 43
H5     2   1.029518   0.847489   0.792508  11.000000  -1.200000
AFIX 0
C16    1   0.737401   0.425776   0.556954  11.000000   0.090760 =
           0.040120   0.051220   0.001550   0.023720  -0.009410
C17    1   0.932178   0.437875   0.571945  11.000000   0.085310 =
           0.041180   0.063230  -0.001350   0.021690   0.009930
AFIX 43
H17    2   1.022743   0.415460   0.546637  11.000000  -1.200000
AFIX 0
C22    1   0.642271   0.561159   1.037848  11.000000   0.094860 =
           0.035970   0.057620  -0.002730   0.023180  -0.002160
C26    1   0.535400   0.733585   0.733083  11.000000   0.044850 =
           0.068170   0.080260  -0.011140  -0.006940   0.006510
AFIX 137
H26A   2   0.399950   0.742257   0.731086  11.000000  -1.500000
H26B   2   0.551833   0.695804   0.741389  11.000000  -1.500000
H26C   2   0.586488   0.744380   0.673683  11.000000  -1.500000
AFIX 0
C3     1   1.156008   0.812252   0.582545  11.000000   0.080220 =
           0.066060   0.053280   0.014550  -0.005150  -0.022430
AFIX 43
H3     2   1.218924   0.825174   0.530434  11.000000  -1.200000
AFIX 0
C14    1   0.669157   0.503865   0.649519  11.000000   0.064660 =
           0.049270   0.073630  -0.011780   0.021560  -0.005070
AFIX 43
H14    2   0.578098   0.525678   0.675914  11.000000  -1.200000
AFIX 0
C4     1   1.134567   0.844174   0.661743  11.000000   0.073000 =
           0.048770   0.071980   0.011770  -0.010260  -0.018040
AFIX 43
H4     2   1.182858   0.878803   0.662752  11.000000  -1.200000
AFIX 0
C23    1   0.504543   0.579514   0.968823  11.000000   0.069410 =
           0.049260   0.078720  -0.003150   0.031250  -0.001130
AFIX 43
H23    2   0.376805   0.582904   0.984594  11.000000  -1.200000
AFIX 0
C28    1   0.608443   0.822653   0.805179  11.000000   0.061170 =
           0.051820   0.098970  -0.002310   0.006650   0.013350
AFIX 137
H28A   2   0.648403   0.833843   0.743574  11.000000  -1.500000
H28B   2   0.681957   0.841600   0.855713  11.000000  -1.500000
H28C   2   0.472960   0.830124   0.808467  11.000000  -1.500000
AFIX 0
C15    1   0.608040   0.458810   0.598151  11.000000   0.072180 =
           0.057050   0.076580  -0.012890   0.022280  -0.016010
AFIX 43
H15    2   0.476487   0.450703   0.591353  11.000000  -1.200000
AFIX 0
C21    1   0.828979   0.555554   1.010649  11.000000   0.084320 =
           0.049060   0.055040   0.008280  -0.001280   0.005700
AFIX 43
H21    2   0.924722   0.542671   1.055343  11.000000  -1.200000
AFIX 0
C27    1   0.562719   0.745343   0.912061  11.000000   0.073160 =
           0.070380   0.079930  -0.003770   0.024500   0.000310
AFIX 137
H27A   2   0.631111   0.763480   0.965226  11.000000  -1.500000
H27B   2   0.578901   0.707532   0.919997  11.000000  -1.500000
H27C   2   0.427358   0.754088   0.910354  11.000000  -1.500000
AFIX 0
C30    1   0.591663   0.547241   1.139042  11.000000   0.160910 =
           0.062010   0.065920  -0.003250   0.045900  -0.002570
AFIX 123
H30A   2   0.456111   0.553613   1.144678  10.500000  -1.500000
H30B   2   0.666684   0.568970   1.184955  10.500000  -1.500000
H30C   2   0.620091   0.510311   1.151683  10.500000  -1.500000
H30D   2   0.705813   0.534983   1.176199  10.500000  -1.500000
H30E   2   0.495240   0.519626   1.135922  10.500000  -1.500000
H30F   2   0.541833   0.578285   1.169195  10.500000  -1.500000
AFIX 0
C29    1   0.669361   0.378767   0.495705  11.000000   0.123890 =
           0.058070   0.076110  -0.017850   0.037730  -0.025640
AFIX 123
H29A   2   0.779513   0.360511   0.473388  10.500000  -1.500000
H29B   2   0.587570   0.391046   0.441201  10.500000  -1.500000
H29C   2   0.597666   0.354806   0.533518  10.500000  -1.500000
H29D   2   0.530320   0.377064   0.492016  10.500000  -1.500000
H29E   2   0.722263   0.346529   0.524203  10.500000  -1.500000
H29F   2   0.712167   0.382769   0.431886  10.500000  -1.500000
AFIX
HKLF 4
END
HKLF 4
REM  zouihri_AK11_0m in P2(1)/c
REM R1=  0.0395 for   3577 Fo > 4sig(Fo)  and  0.0515 for all   4473 data
REM    301 parameters refined using      0 restraints
;
data_global
_journal_date_recd_electronic     2011-06-18
_journal_date_accepted     2011-06-25
_journal_name_full     'Acta Crystallographica, Section E'
_journal_year     2011
_journal_volume     67
_journal_issue      7
_journal_page_first     o1862
_journal_page_last     o1862
_journal_paper_category     QO
_journal_coeditor_code     FJ2437
_publ_contact_author_name     'Mohamed Akhazzane'
_publ_contact_author_address
;
Laboratoire de Chimie Organique, Facult\'e des Sciences Dhar el Mahraz,
Universit\'e Sidi Mohammed Ben Abdellah, F\`es, Morocco
;
_publ_contact_author_email     'makhazzane@yahoo.com'
_publ_contact_author_fax     '00 212 (0) 6 61 83 53 35'
_publ_contact_author_phone     '00 212 (0) 5 55 73 31 71'
_publ_section_title
;\
4-<i>tert</i>-Butyl-3',4'-bis(4-methylphenyl)-3,4-dihydro-1<i>H</i>,4'<i>H</i>-\
spiro[naphthalene-2,5'-[1,2]oxazol]-1-one
;
loop_
    _publ_author_name
    _publ_author_footnote
    _publ_author_address
    'Akhazzane, Mohamed' .
;
Laboratoire de Chimie Organique, Facult\'e des Sciences Dhar el Mahraz,
Universit\'e Sidi Mohammed Ben Abdellah, F\`es, Morocco
;
    'Zouihri, Hafid' .
;
Laboratoire de Diffraction des Rayons X,
Centre National pour la Recherche Scientifique et Technique, Rabat,
Morocco
;
    'Bennani, A.Kella' .
;
Laboratoire de Chimie Organique, Facult\'e des Sciences Dhar el Mahraz,
Universit\'e Sidi Mohammed Ben Abdellah, F\`es, Morocco
;
    'Kerbal, Abdelali' .
;
Laboratoire de Chimie Organique, Facult\'e des Sciences Dhar el Mahraz,
Universit\'e Sidi Mohammed Ben Abdellah, F\`es, Morocco
;
    'Al Houari, Ghali' .
;
Laboratoire de Chimie Organique, Facult\'e des Sciences Dhar el Mahraz,
Universit\'e Sidi Mohammed Ben Abdellah, F\`es, Morocco
;
