# Supplementary material for: 4-tert-Butyl-3′,4′-bis­(4-methyl­phen­yl)-3,4-dihydro-1H,4′H-spiro­[naphthalene-2,5′-[1,2]oxazol]-1-one
Source: Acta Crystallogr Sect E Struct Rep Online. 2011 Jun 30;67(Pt 7):o1862. doi: 10.1107/S1600536811025086 (PMC3152001; doi:10.1107/S1600536811025086)
Supplement: Supplementary file 2 [file e-67-o1862-Isup2.hkl]

# 
# h,k,l, Fc-squared, Fo-squared, sigma(Fo-squared) and status flag 
# 
data_I
_shelx_title ' zouihri_AK11_0m in P2(1)/c' 
_shelx_refln_list_code          4 
_shelx_F_calc_maximum      147.87 
_exptl_crystal_F_000       936.00 
_reflns_d_resolution_high  0.8256 
 
loop_ 
 _symmetry_equiv_pos_as_xyz 
 'x, y, z' 
 '-x, y+1/2, -z+1/2' 
 '-x, -y, -z' 
 'x, -y-1/2, z-1/2' 
 
_cell_length_a     6.9158 
_cell_length_b    25.0737 
_cell_length_c    13.8747 
_cell_angle_alpha  90.000 
_cell_angle_beta   94.359 
_cell_angle_gamma  90.000 
 
_shelx_F_squared_multiplier     1.000 
 
loop_ 
 _refln_index_h 
 _refln_index_k 
 _refln_index_l 
 _refln_F_squared_calc 
 _refln_F_squared_meas 
 _refln_F_squared_sigma 
 _refln_observed_status 
   1   0   0    19890.31    18018.05    200.39 o 
   2   0   0    13736.92    12982.41    163.16 o 
   3   0   0      410.36      381.75      6.92 o 
   4   0   0     3404.97     3503.50     55.36 o 
   5   0   0      481.91      478.61      6.94 o 
   6   0   0       28.47       30.72      2.40 o 
   7   0   0        0.21        0.00      4.15 o 
   8   0   0       22.78       29.60      3.88 o 
   1   1   0     4563.59     4224.39     32.20 o 
   2   1   0     1109.33     1020.08      7.94 o 
   3   1   0     2232.28     2396.75     20.83 o 
   4   1   0       59.28       63.08      2.78 o 
   5   1   0      232.77      239.18      3.02 o 
   6   1   0       31.84       28.21      1.27 o 
   7   1   0       39.93       28.89      3.26 o 
   8   1   0        7.10        4.61      2.11 o 
   1   2   0     3225.24     3000.28     22.75 o 
   2   2   0     3803.82     3945.72     29.66 o 
   3   2   0        8.12        4.37      0.46 o 
   4   2   0       23.19       27.28      1.29 o 
   5   2   0        4.87        5.14      0.70 o 
   6   2   0        3.23        3.48      1.02 o 
   7   2   0        0.99        0.00      1.35 o 
   8   2   0        3.68        0.00      2.20 o 
   1   3   0       70.99       62.02      0.75 o 
   2   3   0      292.54      257.15      2.61 o 
   3   3   0     1455.39     1444.21     12.18 o 
   4   3   0      225.04      291.50      3.22 o 
   5   3   0        1.71        0.59      0.65 o 
   6   3   0        6.71        5.07      1.28 o 
   7   3   0        0.23        0.00      1.35 o 
   8   3   0        3.20        4.86      2.05 o 
   0   4   0     1632.15     1395.37     16.80 o 
   1   4   0      219.33      196.86      2.08 o 
   2   4   0     4911.38     5006.03     48.65 o 
   3   4   0     1999.73     2111.98     18.46 o 
   4   4   0       37.30       20.98      0.83 o 
   5   4   0      283.43      337.25      3.98 o 
   6   4   0      144.44      113.67      3.01 o 
   7   4   0       16.89       15.89      1.79 o 
   8   4   0        1.68        0.44      1.58 o 
   1   5   0     5860.04     5565.78     52.20 o 
   2   5   0       10.00        7.85      0.54 o 
   3   5   0      649.05      658.98      6.13 o 
   4   5   0      289.75      341.53      3.89 o 
   5   5   0      107.58       90.19      1.60 o 
   6   5   0      134.93      134.12      3.29 o 
   7   5   0       73.97       62.66      2.72 o 
   8   5   0        7.27        4.41      2.38 o 
   0   6   0    11286.74    10213.06    217.73 o 
   1   6   0     4328.16     4180.95     37.72 o 
   2   6   0      694.12      704.37      6.98 o 
   3   6   0       41.27       43.52      1.77 o 
   4   6   0      679.16      707.67      7.60 o 
   5   6   0       12.96        5.78      0.76 o 
   6   6   0       26.81       29.27      1.75 o 
   7   6   0        0.54        0.00      1.93 o 
   8   6   0       10.94       17.37      2.40 o 
   1   7   0      317.50      288.02      3.27 o 
   2   7   0     1114.97     1116.36     14.42 o 
   3   7   0      674.00      710.69      9.41 o 
   4   7   0      548.09      583.07      8.22 o 
   5   7   0      241.78      227.51      3.74 o 
   6   7   0       22.10       27.43      2.30 o 
   7   7   0      141.87      141.62      5.91 o 
   8   7   0       13.44       11.71      2.29 o 
   0   8   0     1747.93     1646.78     22.00 o 
   1   8   0      947.67      881.43      9.34 o 
   2   8   0       89.56      110.71      1.66 o 
   3   8   0       95.42      106.22      2.07 o 
   4   8   0       39.67       38.57      2.18 o 
   5   8   0       55.44       51.76      1.89 o 
   6   8   0      289.84      281.61      6.24 o 
   7   8   0      109.12      104.44      4.50 o 
   8   8   0       20.74       27.38      1.84 o 
   1   9   0       16.32       10.99      0.40 o 
   2   9   0        5.54        3.08      0.53 o 
   3   9   0       59.73       68.16      1.66 o 
   4   9   0       74.05       66.83      1.52 o 
   5   9   0       83.76       84.59      2.66 o 
   6   9   0        0.01        1.93      1.29 o 
   7   9   0       46.13       47.03      2.15 o 
   0  10   0     5672.78     5824.85     76.58 o 
   1  10   0      450.97      471.92      4.70 o 
   2  10   0      815.32      881.20      9.39 o 
   3  10   0        5.58        3.32      0.68 o 
   4  10   0      864.44      860.24     11.72 o 
   5  10   0        2.14        1.18      0.67 o 
   6  10   0        1.79        0.00      0.99 o 
   7  10   0       15.45       21.54      1.76 o 
   1  11   0      500.51      511.06      4.88 o 
   2  11   0      319.96      337.60      4.28 o 
   3  11   0      448.27      462.67      5.62 o 
   4  11   0       37.68       36.44      1.45 o 
   5  11   0      109.30      110.52      2.48 o 
   6  11   0       10.19        9.19      1.38 o 
   7  11   0        0.35        0.00      1.18 o 
   0  12   0    11396.15    11964.45    161.15 o 
   1  12   0      714.75      828.66      7.69 o 
   2  12   0      434.09      441.44      5.47 o 
   3  12   0       76.14       69.31      1.44 o 
   4  12   0        0.95        0.30      0.62 o 
   5  12   0      164.25      164.48      3.60 o 
   6  12   0        2.20        1.69      1.20 o 
   7  12   0       10.69        7.14      1.46 o 
   1  13   0     1496.73     1600.80     16.09 o 
   2  13   0        1.88        4.51      0.62 o 
   3  13   0       77.63       68.17      1.60 o 
   4  13   0      111.11      100.97      1.91 o 
   5  13   0        7.72        8.69      0.75 o 
   6  13   0       97.20       90.22      1.95 o 
   7  13   0       17.78       18.51      1.18 o 
   0  14   0      183.66      208.28      3.24 o 
   1  14   0      382.03      420.64      4.99 o 
   2  14   0       65.46       76.85      1.74 o 
   3  14   0        2.08        1.33      0.59 o 
   4  14   0        5.84        5.84      0.76 o 
   5  14   0      501.94      486.73      6.79 o 
   6  14   0        0.01        1.09      0.83 o 
   7  14   0        2.39        2.60      0.95 o 
   1  15   0       65.35       62.09      1.25 o 
   2  15   0        0.91        1.33      0.80 o 
   3  15   0       28.06       34.75      1.19 o 
   4  15   0      103.68      104.19      2.10 o 
   5  15   0       34.22       26.92      1.30 o 
   6  15   0        0.01        0.96      1.00 o 
   7  15   0       12.56       12.98      1.32 o 
   0  16   0     2171.80     2298.30     30.93 o 
   1  16   0      270.96      281.77      3.57 o 
   2  16   0        2.72        1.40      0.77 o 
   3  16   0       62.39       57.09      1.53 o 
   4  16   0      408.58      403.37      5.45 o 
   5  16   0       50.28       49.52      1.61 o 
   6  16   0        1.47        0.00      1.05 o 
   7  16   0        4.63        7.79      1.28 o 
   1  17   0      163.11      152.53      2.37 o 
   2  17   0      113.94      110.55      2.42 o 
   3  17   0      134.93      138.13      2.54 o 
   4  17   0       10.07       11.61      1.02 o 
   5  17   0       10.75       16.54      1.69 o 
   6  17   0        0.04        0.87      1.09 o 
   0  18   0       24.39       23.34      1.36 o 
   1  18   0       20.14       17.65      1.00 o 
   2  18   0       96.91      104.56      2.45 o 
   3  18   0      167.85      168.31      2.95 o 
   4  18   0        2.15        5.07      0.93 o 
   5  18   0      135.91      129.00      3.10 o 
   6  18   0       71.40       72.10      2.28 o 
   1  19   0       39.35       40.42      1.42 o 
   2  19   0       66.13       66.96      3.36 o 
   3  19   0       47.07       58.89      2.04 o 
   4  19   0       14.74       10.77      1.17 o 
   5  19   0      238.12      236.33      4.62 o 
   6  19   0        3.26        6.45      1.53 o 
   0  20   0       49.17       42.85      1.95 o 
   1  20   0      105.49      110.34      2.77 o 
   2  20   0       52.76       54.84      1.89 o 
   3  20   0       25.34       22.72      1.38 o 
   4  20   0       19.46       17.78      1.33 o 
   5  20   0       25.63       31.98      2.12 o 
   6  20   0        0.00        0.00      1.46 o 
   1  21   0      575.17      594.52      7.77 o 
   2  21   0      372.30      331.84      5.65 o 
   3  21   0      136.05      120.13      3.29 o 
   4  21   0        0.00        0.65      1.22 o 
   5  21   0       71.77       62.48      2.79 o 
   6  21   0        5.38       10.34      2.58 o 
   0  22   0       37.17       42.95      4.63 o 
   1  22   0      383.46      383.21      9.57 o 
   2  22   0        1.30        2.11      1.67 o 
   3  22   0       32.38       20.61      1.86 o 
   4  22   0       30.32       29.03      2.16 o 
   5  22   0        5.00        6.76      1.99 o 
   1  23   0      144.40      146.32      6.55 o 
   2  23   0      111.75       97.59      5.65 o 
   3  23   0        0.04        0.21      1.42 o 
   4  23   0        0.00        0.00      1.93 o 
   5  23   0        9.65       13.70      4.24 o 
   0  24   0       18.44       18.42      4.25 o 
   1  24   0      239.90      247.00      8.63 o 
   2  24   0       55.12       48.27      8.48 o 
   3  24   0        6.18        7.36      2.09 o 
   4  24   0        0.52        5.12      2.46 o 
   5  24   0        7.59        8.40      4.78 o 
   1  25   0       17.29       22.69      3.50 o 
   2  25   0       76.78       80.02      5.11 o 
   3  25   0       63.92       62.53      3.47 o 
   4  25   0       88.35      104.25      5.57 o 
   0  26   0        2.17        3.98      3.90 o 
   1  26   0        6.39        8.68      5.34 o 
   2  26   0        0.08        1.74      2.86 o 
   3  26   0        6.25        6.99      2.11 o 
   4  26   0        3.54        7.68      2.75 o 
   1  27   0        9.67       10.26      3.29 o 
   2  27   0        2.93        4.84      3.03 o 
   3  27   0        1.26        0.00      2.93 o 
   0  28   0       66.86       64.38      7.00 o 
   1  28   0       20.53       21.71      3.83 o 
   2  28   0        8.22        7.47      3.23 o 
   3  28   0        0.03        0.00      1.96 o 
   1  29   0       12.21        7.33      3.39 o 
   2  29   0       10.82        5.46      3.40 o 
   0  30   0        1.22        0.04      4.44 o 
   1  30   0        0.41        0.00      3.01 o 
  -8   1   1        0.31        0.00      1.79 o 
  -7   1   1       25.98       24.42      2.33 o 
  -6   1   1       37.95       33.95      1.91 o 
  -5   1   1      153.90      165.85      2.99 o 
  -4   1   1      113.76      116.71      1.78 o 
  -3   1   1     1162.94     1133.36      9.69 o 
  -2   1   1     1715.63     1715.42     14.26 o 
  -1   1   1     1011.07      910.45      7.89 o 
   1   1   1    13189.69    12036.96    110.30 o 
   2   1   1      962.82      910.88      8.96 o 
   3   1   1     1991.27     2104.49     19.46 o 
   4   1   1       21.61       23.57      0.92 o 
   5   1   1      209.95      189.13      3.00 o 
   6   1   1        2.85        3.37      0.83 o 
   7   1   1       22.63       22.59      1.80 o 
   8   1   1        1.45        2.45      2.11 o 
  -8   2   1        0.38        0.00      1.77 o 
  -7   2   1       13.93       11.02      1.76 o 
  -6   2   1      144.93      144.29      3.58 o 
  -5   2   1     1361.09     1365.95     15.14 o 
  -4   2   1      331.31      328.75      3.92 o 
  -3   2   1     1821.21     1861.17     17.27 o 
  -2   2   1     2503.08     2350.79     19.35 o 
  -1   2   1      261.80      253.91      2.12 o 
   0   2   1     8172.17     6638.93    157.98 o 
   1   2   1    13408.99    12051.29    117.73 o 
   2   2   1     1944.55     1956.39     18.22 o 
   3   2   1     2142.35     2368.11     21.77 o 
   4   2   1       53.88       59.97      1.27 o 
   5   2   1      195.99      201.39      3.30 o 
   6   2   1      165.60      164.50      3.37 o 
   7   2   1       17.30       17.83      1.48 o 
   8   2   1        6.74        2.16      1.94 o 
  -8   3   1       12.17       11.47      2.23 o 
  -7   3   1       40.08       42.45      2.34 o 
  -6   3   1       13.16        7.84      1.41 o 
  -5   3   1      428.79      434.21      6.01 o 
  -4   3   1      118.98       99.59      1.73 o 
  -3   3   1      245.21      250.32      2.85 o 
  -2   3   1     5358.95     5529.06     45.22 o 
  -1   3   1     2059.45     1855.29     15.22 o 
   0   3   1      185.34      162.40      1.45 o 
   1   3   1      486.04      445.26      4.22 o 
   2   3   1     1840.49     1732.96     14.43 o 
   3   3   1       87.48       80.58      1.46 o 
   4   3   1        4.28        3.59      0.49 o 
   5   3   1      258.44      262.96      3.31 o 
   6   3   1       14.00       11.72      1.85 o 
   7   3   1       11.78       14.57      1.42 o 
   8   3   1        5.63        3.47      2.48 o 
  -8   4   1        4.17        2.74      1.74 o 
  -7   4   1       44.49       34.09      2.18 o 
  -6   4   1       42.90       42.41      2.12 o 
  -5   4   1       90.97      106.08      3.16 o 
  -4   4   1        7.66       10.58      0.79 o 
  -3   4   1     1337.18     1299.46     12.97 o 
  -2   4   1     1552.18     1503.49     12.21 o 
  -1   4   1    12300.95    11169.27     92.85 o 
   0   4   1     1926.07     1860.46     14.92 o 
   1   4   1    21865.49    19992.19    180.46 o 
   2   4   1      218.76      197.55      2.46 o 
   3   4   1      604.89      586.28      5.57 o 
   4   4   1       71.47       70.60      1.26 o 
   5   4   1       20.12       21.01      0.96 o 
   6   4   1       10.44        5.37      1.21 o 
   7   4   1        0.02        0.00      1.33 o 
   8   4   1       13.23       22.63      2.06 o 
  -8   5   1       35.06       40.46      1.75 o 
  -7   5   1       15.94       13.91      2.29 o 
  -6   5   1      242.94      238.84      5.36 o 
  -5   5   1       95.07       80.95      2.47 o 
  -4   5   1      241.60      277.65      3.47 o 
  -3   5   1     2504.29     2719.05     26.28 o 
  -2   5   1      929.57      906.37      8.63 o 
  -1   5   1     1878.57     1803.60     14.48 o 
   0   5   1     1997.22     1966.79     21.79 o 
   1   5   1      235.21      230.95      2.44 o 
   2   5   1     5271.80     5243.46     54.28 o 
   3   5   1     1246.16     1284.47     13.79 o 
   4   5   1      230.65      222.04      3.34 o 
   5   5   1       85.34       61.73      1.42 o 
   6   5   1       41.78       48.21      2.59 o 
   7   5   1        4.76        2.87      1.50 o 
   8   5   1        2.13        4.85      1.90 o 
  -8   6   1       15.31       20.05      2.21 o 
  -7   6   1        0.01        2.51      1.54 o 
  -6   6   1       27.75       31.03      2.17 o 
  -5   6   1      135.45      143.75      2.53 o 
  -4   6   1       98.82      109.45      2.11 o 
  -3   6   1      456.15      505.88      5.11 o 
  -2   6   1       38.47       39.52      0.79 o 
  -1   6   1       83.68       87.00      1.14 o 
   0   6   1     4625.59     4442.74     38.54 o 
   1   6   1      462.32      463.68      4.60 o 
   2   6   1      120.50      133.11      2.09 o 
   3   6   1       21.07       13.83      0.93 o 
   4   6   1        6.04        5.55      0.68 o 
   5   6   1      159.40      164.21      2.78 o 
   6   6   1        0.06        0.00      1.15 o 
   7   6   1        9.37        9.62      1.71 o 
   8   6   1        0.45        0.18      1.79 o 
  -8   7   1        0.27        0.00      1.08 o 
  -7   7   1        0.66        1.33      1.04 o 
  -6   7   1        6.96        6.11      1.97 o 
  -5   7   1      126.67      125.59      2.80 o 
  -4   7   1      228.35      222.48      2.98 o 
  -3   7   1      267.50      316.45      3.61 o 
  -2   7   1       68.80       62.99      1.07 o 
  -1   7   1      660.86      701.93      7.03 o 
   0   7   1     8230.46     7909.14     72.64 o 
   1   7   1      265.63      261.61      2.80 o 
   2   7   1        0.04        1.62      0.84 o 
   3   7   1       99.06       87.66      1.74 o 
   4   7   1        0.24        0.00      0.55 o 
   5   7   1      219.50      216.13      3.78 o 
   6   7   1      219.36      225.47      4.13 o 
   7   7   1       34.03       28.21      4.08 o 
   8   7   1       10.06        8.51      2.40 o 
  -8   8   1        1.25        4.14      1.50 o 
  -7   8   1       16.35       22.65      1.41 o 
  -6   8   1       70.74       73.19      3.20 o 
  -5   8   1       48.67       45.27      1.26 o 
  -4   8   1      388.95      410.99      5.82 o 
  -3   8   1       30.80       23.67      0.70 o 
  -2   8   1       68.00       66.14      1.16 o 
  -1   8   1     4316.07     4311.44     44.43 o 
   0   8   1     4452.00     4348.09     39.96 o 
   1   8   1       48.41       48.88      0.81 o 
   2   8   1     1365.96     1321.20     14.21 o 
   3   8   1       22.40       17.54      1.03 o 
   4   8   1       81.17       83.64      2.11 o 
   5   8   1       41.93       40.03      1.52 o 
   6   8   1      184.15      171.93      3.88 o 
   7   8   1        0.09        0.00      1.65 o 
   8   8   1        1.28        0.41      2.26 o 
  -8   9   1       36.19       44.93      2.58 o 
  -7   9   1        0.04        0.03      1.36 o 
  -6   9   1      289.11      275.06      5.10 o 
  -5   9   1       30.68       33.96      1.39 o 
  -4   9   1      434.79      461.87      6.02 o 
  -3   9   1     1522.74     1590.18     17.60 o 
  -2   9   1     2351.84     2419.42     24.69 o 
  -1   9   1        9.45        8.30      0.35 o 
   0   9   1      848.42      867.10      7.92 o 
   1   9   1      146.79      145.03      1.78 o 
   2   9   1     5332.49     5369.61     55.68 o 
   3   9   1      554.33      626.68      8.59 o 
   4   9   1     1139.01     1177.38     14.87 o 
   5   9   1        0.31        0.43      0.99 o 
   6   9   1       91.64       93.00      2.87 o 
   7   9   1       11.70       11.49      2.02 o 
  -7  10   1       15.97       14.16      1.20 o 
  -6  10   1       19.25       21.38      1.57 o 
  -5  10   1      160.69      166.82      3.59 o 
  -4  10   1       25.20       19.56      0.68 o 
  -3  10   1      269.96      273.23      3.61 o 
  -2  10   1       32.32       37.18      1.15 o 
  -1  10   1      550.55      574.14      5.65 o 
   0  10   1       95.19       98.29      1.27 o 
   1  10   1     2375.91     2483.60     25.59 o 
   2  10   1      543.78      552.10      5.70 o 
   3  10   1      163.24      190.02      3.22 o 
   4  10   1       66.02       54.65      3.05 o 
   5  10   1       13.92       11.93      1.30 o 
   6  10   1      136.55      138.97      4.01 o 
   7  10   1       55.85       66.61      3.73 o 
  -7  11   1       17.15       17.35      1.15 o 
  -6  11   1        3.39        3.01      0.72 o 
  -5  11   1        0.78        0.06      0.58 o 
  -4  11   1      515.22      517.62      6.36 o 
  -3  11   1        4.43        5.36      0.56 o 
  -2  11   1      872.77      910.21      9.82 o 
  -1  11   1      516.08      558.60      5.55 o 
   0  11   1       21.65       31.71      0.92 o 
   1  11   1     4058.84     4255.46     46.31 o 
   2  11   1      190.31      204.62      2.81 o 
   3  11   1       22.57       30.29      1.74 o 
   4  11   1        1.80        2.47      0.71 o 
   5  11   1        0.71        1.34      0.75 o 
   6  11   1        1.72        3.15      0.96 o 
   7  11   1        8.59       11.09      1.33 o 
  -7  12   1       30.98       29.26      1.74 o 
  -6  12   1        1.73        1.24      0.79 o 
  -5  12   1       43.71       47.08      1.38 o 
  -4  12   1       32.72       35.40      1.13 o 
  -3  12   1       36.44       36.66      1.07 o 
  -2  12   1      121.30      117.75      1.77 o 
  -1  12   1      617.01      648.74      6.22 o 
   0  12   1      376.75      443.64      4.36 o 
   1  12   1      882.06      939.65     10.12 o 
   2  12   1      911.39      936.00     10.80 o 
   3  12   1        0.04        0.00      0.43 o 
   4  12   1        0.23        1.66      0.79 o 
   5  12   1       69.93       55.25      1.80 o 
   6  12   1        0.71        0.00      1.41 o 
   7  12   1       14.67       15.78      1.59 o 
  -7  13   1        3.10        2.75      1.23 o 
  -6  13   1      198.29      204.64      3.46 o 
  -5  13   1        1.99        0.00      0.73 o 
  -4  13   1        6.37        8.09      0.75 o 
  -3  13   1        0.09        0.00      0.52 o 
  -2  13   1       74.73       92.53      1.52 o 
  -1  13   1      488.16      598.02      5.73 o 
   0  13   1       42.96       54.21      1.01 o 
   1  13   1      935.09      901.29      9.26 o 
   2  13   1      234.85      229.31      3.22 o 
   3  13   1       18.30       18.00      0.77 o 
   4  13   1        3.74        4.30      0.94 o 
   5  13   1       56.58       48.97      2.01 o 
   6  13   1       52.66       53.73      2.21 o 
   7  13   1        0.53        0.00      1.29 o 
  -7  14   1       13.74       13.40      1.35 o 
  -6  14   1        0.30        3.70      0.96 o 
  -5  14   1      236.47      223.59      3.70 o 
  -4  14   1      157.57      154.54      3.59 o 
  -3  14   1        1.19        1.86      0.61 o 
  -2  14   1       10.12        7.42      0.57 o 
  -1  14   1        1.50        2.03      0.40 o 
   0  14   1       58.12       44.09      1.12 o 
   1  14   1     3701.01     3733.24     39.03 o 
   2  14   1      224.31      240.53      3.71 o 
   3  14   1     1115.90     1135.54     13.12 o 
   4  14   1        4.36        6.72      0.73 o 
   5  14   1      154.56      153.94      2.97 o 
   6  14   1       24.22       25.87      1.76 o 
   7  14   1        5.47        5.07      1.48 o 
  -7  15   1        1.70        2.46      1.19 o 
  -6  15   1      220.00      224.98      4.04 o 
  -5  15   1        5.82        6.12      0.96 o 
  -4  15   1       21.61       21.79      1.08 o 
  -3  15   1       82.55       87.59      1.74 o 
  -2  15   1      184.06      193.35      2.69 o 
  -1  15   1       23.68       37.00      0.94 o 
   0  15   1      118.25      120.80      1.66 o 
   1  15   1      100.72       96.65      3.93 o 
   2  15   1      333.59      344.06      5.02 o 
   3  15   1       22.54       22.18      0.98 o 
   4  15   1      797.15      795.09      8.88 o 
   5  15   1       90.66       99.86      2.20 o 
   6  15   1        0.71        3.21      0.82 o 
   7  15   1        1.77        2.71      0.93 o 
  -7  16   1        0.18        2.13      1.66 o 
  -6  16   1        6.46        6.60      1.28 o 
  -5  16   1      204.71      187.24      3.43 o 
  -4  16   1      900.49      871.27     10.54 o 
  -3  16   1       56.92       52.64      1.31 o 
  -2  16   1       17.88       16.89      0.99 o 
  -1  16   1       28.47       34.51      0.96 o 
   0  16   1     1586.37     1687.47     16.26 o 
   1  16   1      396.60      394.11      5.66 o 
   2  16   1      405.24      414.66      6.50 o 
   3  16   1       39.16       34.41      1.42 o 
   4  16   1      252.23      258.22      3.83 o 
   5  16   1       28.34       24.47      1.25 o 
   6  16   1       66.18       59.61      1.94 o 
   7  16   1       13.87       13.93      1.33 o 
  -6  17   1        4.57        7.33      1.23 o 
  -5  17   1       36.69       40.95      1.90 o 
  -4  17   1        4.48        4.88      0.92 o 
  -3  17   1       14.54       11.39      0.89 o 
  -2  17   1      206.03      218.64      4.28 o 
  -1  17   1       28.85       31.11      0.93 o 
   0  17   1      121.63      131.94      2.04 o 
   1  17   1       90.23       96.26      1.99 o 
   2  17   1      511.42      528.10      8.25 o 
   3  17   1      118.87      106.96      2.29 o 
   4  17   1       98.62      106.73      2.24 o 
   5  17   1        4.26        3.90      0.92 o 
   6  17   1        5.30        3.93      1.08 o 
  -6  18   1       13.20       13.01      1.68 o 
  -5  18   1       36.20       37.55      1.80 o 
  -4  18   1      148.84      157.40      3.16 o 
  -3  18   1       17.53       17.71      0.98 o 
  -2  18   1        1.75        1.22      0.66 o 
  -1  18   1       14.95       19.56      0.79 o 
   0  18   1        0.93        0.81      0.56 o 
   1  18   1       12.83       12.65      0.93 o 
   2  18   1       52.73       57.99      1.87 o 
   3  18   1      411.67      384.47      5.31 o 
   4  18   1       36.20       37.82      1.43 o 
   5  18   1      110.58      120.36      2.95 o 
   6  18   1        3.04        3.51      1.07 o 
  -6  19   1        1.57        1.85      1.61 o 
  -5  19   1       27.66       23.36      2.74 o 
  -4  19   1        0.94        1.74      1.01 o 
  -3  19   1      161.54      150.62      2.83 o 
  -2  19   1       13.43       18.23      1.12 o 
  -1  19   1      286.81      283.73      4.37 o 
   0  19   1       20.34       19.56      0.88 o 
   1  19   1      199.30      196.08      3.47 o 
   2  19   1      192.69      196.23      3.60 o 
   3  19   1        1.03        1.09      0.84 o 
   4  19   1        0.01        0.00      0.93 o 
   5  19   1      278.31      267.71      4.97 o 
   6  19   1        0.22        0.80      1.10 o 
  -6  20   1        5.51        8.71      2.44 o 
  -5  20   1       54.62       62.23      2.72 o 
  -4  20   1      279.27      263.25      5.20 o 
  -3  20   1       16.20       13.04      1.27 o 
  -2  20   1      134.68      135.66      2.72 o 
  -1  20   1       35.38       37.90      1.43 o 
   0  20   1       18.80       22.73      1.03 o 
   1  20   1        2.09        1.11      0.79 o 
   2  20   1       55.16       62.80      2.23 o 
   3  20   1       16.15       16.28      1.30 o 
   4  20   1        7.50        9.34      1.20 o 
   5  20   1        0.55        3.43      1.47 o 
   6  20   1       20.26       17.40      1.73 o 
  -6  21   1       19.49       19.15      4.22 o 
  -5  21   1       29.49       28.61      2.48 o 
  -4  21   1        0.54        2.26      1.46 o 
  -3  21   1       32.21       38.65      2.21 o 
  -2  21   1      110.28      126.53      3.72 o 
  -1  21   1       12.94       10.09      1.19 o 
   0  21   1      306.83      324.59      6.14 o 
   1  21   1       61.97       62.25      2.14 o 
   2  21   1       14.41       18.74      2.27 o 
   3  21   1       15.75       10.64      1.46 o 
   4  21   1        0.80        1.12      1.26 o 
   5  21   1       55.17       53.69      3.03 o 
  -5  22   1       35.07       35.80      3.51 o 
  -4  22   1      122.55      135.49      4.05 o 
  -3  22   1        0.87        0.00      1.35 o 
  -2  22   1       26.84       31.36      2.54 o 
  -1  22   1       14.52        6.86      1.83 o 
   0  22   1       31.08       30.04      2.92 o 
   1  22   1       17.79       23.59      2.33 o 
   2  22   1       34.95       30.88      2.45 o 
   3  22   1       24.25       29.83      3.61 o 
   4  22   1       15.62       16.97      2.80 o 
   5  22   1       27.31       36.79      2.74 o 
  -5  23   1        1.77        0.86      2.37 o 
  -4  23   1       61.71       71.42      3.13 o 
  -3  23   1      240.17      226.66      6.28 o 
  -2  23   1      347.90      336.76     10.54 o 
  -1  23   1       85.09       76.10      4.73 o 
   0  23   1        0.04        0.00      2.22 o 
   1  23   1      177.05      157.05     10.66 o 
   2  23   1      800.23      741.83     14.92 o 
   3  23   1      327.75      325.01      6.80 o 
   4  23   1      115.16      108.91      4.82 o 
   5  23   1        4.78        2.86      1.95 o 
  -5  24   1       15.44        9.28      4.76 o 
  -4  24   1        9.28        7.97      2.18 o 
  -3  24   1       80.88       86.61      3.97 o 
  -2  24   1      308.91      330.28     17.35 o 
  -1  24   1      106.35       76.35      5.44 o 
   0  24   1       54.18       54.27      4.29 o 
   1  24   1       62.22       52.13      9.84 o 
   2  24   1      164.72      187.79      7.50 o 
   3  24   1       59.74       59.86      3.82 o 
   4  24   1       72.14       94.21      4.20 o 
   5  24   1       19.04       28.17      2.73 o 
  -4  25   1       21.66       18.71      3.57 o 
  -3  25   1       13.67       19.14      2.79 o 
  -2  25   1       20.06       18.05      3.41 o 
  -1  25   1       42.43       37.31      3.89 o 
   0  25   1       19.40       23.39      3.40 o 
   1  25   1       19.15       20.87      3.29 o 
   2  25   1      194.43      203.81      8.00 o 
   3  25   1       12.70        9.81      2.42 o 
   4  25   1       19.30       24.41      3.33 o 
  -4  26   1       27.11       30.30      6.06 o 
  -3  26   1       21.70       23.14      2.54 o 
  -2  26   1       88.05       92.32      5.74 o 
  -1  26   1       17.59       16.92      3.32 o 
   0  26   1       32.61       27.49      3.62 o 
   1  26   1        0.02        0.00      2.40 o 
   2  26   1        0.89        2.51      2.74 o 
   3  26   1        0.01        1.36      1.91 o 
   4  26   1        3.82        4.60      2.74 o 
  -3  27   1        0.90        0.00      3.06 o 
  -2  27   1       35.44       39.68      4.28 o 
  -1  27   1      147.36      155.52      7.24 o 
   0  27   1        7.32        4.94      2.82 o 
   1  27   1        8.97        3.40      3.68 o 
   2  27   1       12.18        7.41      3.07 o 
   3  27   1        2.41        3.90      2.17 o 
  -3  28   1       22.36       22.48      3.98 o 
  -2  28   1        0.06        0.00      2.86 o 
  -1  28   1        1.31        3.34      2.97 o 
   0  28   1        0.01        1.39      2.90 o 
   1  28   1        0.34        0.00      2.72 o 
   2  28   1       10.69        5.29      5.34 o 
   3  28   1        0.15        1.21      2.56 o 
  -2  29   1        0.57        0.00      2.79 o 
  -1  29   1        0.38        0.00      2.76 o 
   0  29   1       14.73        8.28      3.23 o 
   1  29   1       24.89       26.06      4.00 o 
   2  29   1       18.10       12.64      3.54 o 
  -1  30   1       21.24       19.72      4.03 o 
   0  30   1       13.22       24.05      4.10 o 
   1  30   1        0.05        0.00      4.33 o 
  -8   0   2        0.36        0.00      1.00 o 
  -7   0   2        0.00        0.00      2.12 o 
  -6   0   2        1.71        0.00      1.92 o 
  -5   0   2       65.76       46.30      1.79 o 
  -4   0   2       22.99       21.61      1.93 o 
  -3   0   2       14.17       15.08      0.87 o 
  -2   0   2      731.16      772.92     10.26 o 
  -1   0   2     7224.04     6860.05     72.62 o 
   0   0   2    10870.66     9826.15    158.05 o 
   1   0   2    12995.06    11796.73    160.86 o 
   2   0   2     7379.94     7053.94    135.16 o 
   3   0   2      239.30      191.26      3.50 o 
   4   0   2      521.32      571.27      8.94 o 
   5   0   2       13.36       18.28      1.56 o 
   6   0   2      299.08      305.23      6.03 o 
   7   0   2       72.55       82.91      4.16 o 
   8   0   2        1.56        0.00      2.11 o 
  -8   1   2        5.75        5.10      0.81 o 
  -7   1   2       15.62       11.31      1.99 o 
  -6   1   2       30.08       26.34      1.77 o 
  -5   1   2      338.85      334.52      4.64 o 
  -4   1   2      358.58      380.87      4.01 o 
  -3   1   2      539.91      501.45      4.87 o 
  -2   1   2      485.75      473.21      3.79 o 
  -1   1   2     1067.98     1091.02      8.61 o 
   0   1   2      127.11      111.20      1.16 o 
   1   1   2    19254.96    17392.74    181.22 o 
   2   1   2      493.71      429.42      6.60 o 
   3   1   2        1.23        0.20      0.48 o 
   4   1   2       68.11       84.15      1.62 o 
   5   1   2      179.36      188.12      3.03 o 
   6   1   2      315.63      313.31      4.80 o 
   7   1   2       43.22       47.92      2.44 o 
   8   1   2        6.85       11.34      1.78 o 
  -8   2   2        4.98        3.95      0.81 o 
  -7   2   2        1.86        0.42      0.87 o 
  -6   2   2        3.12        0.72      1.50 o 
  -5   2   2      277.87      292.12      4.21 o 
  -4   2   2        4.25        0.61      0.59 o 
  -3   2   2      592.88      601.10      6.78 o 
  -2   2   2     4637.37     4503.99     38.11 o 
  -1   2   2     9737.02     8787.17     71.44 o 
   0   2   2    12370.93    11204.54     93.66 o 
   1   2   2     8687.42     8118.79     70.24 o 
   2   2   2      654.53      709.26      7.29 o 
   3   2   2     3334.20     3370.84     32.74 o 
   4   2   2      217.10      236.09      3.06 o 
   5   2   2       26.76       23.26      1.12 o 
   6   2   2      113.47      102.25      4.26 o 
   7   2   2        2.66        1.45      1.42 o 
   8   2   2        5.27        4.61      1.85 o 
  -8   3   2        9.51        5.18      0.85 o 
  -7   3   2       15.70       19.36      1.07 o 
  -6   3   2       62.70       79.00      2.76 o 
  -5   3   2      211.46      193.69      3.19 o 
  -4   3   2     1215.95     1362.50     13.90 o 
  -3   3   2     1850.37     1918.04     17.10 o 
  -2   3   2     1047.72      981.43      9.45 o 
  -1   3   2      308.76      311.55      3.03 o 
   0   3   2     1531.63     1418.27     10.98 o 
   1   3   2     2879.28     2809.16     27.62 o 
   2   3   2     4355.24     4224.53     43.59 o 
   3   3   2     2587.25     2704.80     28.20 o 
   4   3   2     1030.17     1023.05      9.96 o 
   5   3   2      127.40      116.85      2.01 o 
   6   3   2      161.98      146.65      3.44 o 
   7   3   2       22.67       15.94      1.68 o 
   8   3   2        2.89        0.61      2.25 o 
  -8   4   2       17.44       14.45      1.03 o 
  -7   4   2       29.38       28.49      1.34 o 
  -6   4   2      174.98      158.74      3.17 o 
  -5   4   2       35.10       33.88      1.58 o 
  -4   4   2      181.05      199.09      3.13 o 
  -3   4   2      298.09      316.09      3.67 o 
  -2   4   2      203.23      200.99      1.99 o 
  -1   4   2     1210.01     1096.67     11.45 o 
   0   4   2       17.70       17.20      0.50 o 
   1   4   2     5127.81     4858.09     41.70 o 
   2   4   2     1116.72     1127.37     11.26 o 
   3   4   2      838.23      849.95      9.38 o 
   4   4   2      292.84      259.76      3.37 o 
   5   4   2        0.11        0.00      0.66 o 
   6   4   2      193.38      181.36      3.07 o 
   7   4   2        1.32        0.00      1.18 o 
   8   4   2        0.20        0.00      2.35 o 
  -8   5   2       31.30       28.92      1.22 o 
  -7   5   2       42.48       42.81      1.61 o 
  -6   5   2       16.84       18.83      1.05 o 
  -5   5   2        2.04        1.91      0.83 o 
  -4   5   2       15.99       18.81      0.78 o 
  -3   5   2        9.52        6.02      0.39 o 
  -2   5   2      685.75      630.26      6.24 o 
  -1   5   2      528.78      487.62      4.69 o 
   0   5   2     4118.44     3777.67     31.39 o 
   1   5   2        0.00        0.27      0.40 o 
   2   5   2     2841.20     2853.40     29.53 o 
   3   5   2     2359.19     2330.16     26.28 o 
   4   5   2      536.50      546.71      6.53 o 
   5   5   2       96.06       99.31      2.07 o 
   6   5   2       35.82       39.08      1.71 o 
   7   5   2        7.14        4.16      1.46 o 
   8   5   2        0.54        0.00      1.71 o 
  -8   6   2       28.30       35.95      1.37 o 
  -7   6   2       47.51       59.65      2.30 o 
  -6   6   2      407.28      373.28      5.24 o 
  -5   6   2      161.23      168.21      2.56 o 
  -4   6   2       55.27       52.83      1.45 o 
  -3   6   2     1104.32     1058.40     10.36 o 
  -2   6   2     1152.91     1187.85     10.91 o 
  -1   6   2     1433.96     1426.22     14.01 o 
   0   6   2     2289.84     2136.62     18.66 o 
   1   6   2     3303.22     3376.46     32.84 o 
   2   6   2       19.34       21.15      0.94 o 
   3   6   2       82.93       83.86      2.32 o 
   4   6   2       12.55       11.56      0.86 o 
   5   6   2        0.58        0.18      0.96 o 
   6   6   2       89.37       92.54      3.26 o 
   7   6   2        0.37        0.17      1.26 o 
   8   6   2        3.67        2.47      2.11 o 
  -8   7   2        0.06        3.11      1.04 o 
  -7   7   2      172.59      174.34      3.09 o 
  -6   7   2       29.82       28.05      1.12 o 
  -5   7   2      153.46      139.86      2.53 o 
  -4   7   2      410.60      452.49      5.09 o 
  -3   7   2     3675.51     4052.48     40.64 o 
  -2   7   2      614.17      654.57      6.25 o 
  -1   7   2        0.03        0.00      0.26 o 
   0   7   2     2860.65     2786.33     24.26 o 
   1   7   2     2887.35     2985.79     31.47 o 
   2   7   2     1049.41     1101.20     11.84 o 
   3   7   2      656.17      644.95      8.03 o 
   4   7   2      250.98      247.53      3.88 o 
   5   7   2      133.03      131.92      2.85 o 
   6   7   2       25.73       26.05      1.98 o 
   7   7   2       33.28       33.22      1.94 o 
  -8   8   2       87.51       91.71      2.73 o 
  -7   8   2       77.06       83.22      2.06 o 
  -6   8   2      161.25      165.94      3.31 o 
  -5   8   2       22.01       20.10      0.85 o 
  -4   8   2      119.27      122.64      1.84 o 
  -3   8   2     2389.98     2362.80     23.96 o 
  -2   8   2      313.47      344.63      3.93 o 
  -1   8   2       48.77       55.00      0.86 o 
   0   8   2     4157.81     4142.11     34.93 o 
   1   8   2      357.13      411.27      4.52 o 
   2   8   2      626.71      687.37      7.70 o 
   3   8   2      237.96      210.12      4.24 o 
   4   8   2        6.10        7.61      0.97 o 
   5   8   2       45.09       55.55      2.17 o 
   6   8   2      309.85      285.17      4.88 o 
   7   8   2        8.94       11.31      1.95 o 
  -7   9   2        1.70        0.65      0.87 o 
  -6   9   2       12.68       11.18      0.97 o 
  -5   9   2       12.93       13.42      1.16 o 
  -4   9   2       58.39       63.94      1.30 o 
  -3   9   2      261.14      299.41      3.92 o 
  -2   9   2       76.62       67.91      1.18 o 
  -1   9   2       20.39       20.24      0.54 o 
   0   9   2     1189.89     1250.59     11.14 o 
   1   9   2        0.19        2.34      0.34 o 
   2   9   2       41.24       31.83      1.18 o 
   3   9   2       92.85       89.89      2.07 o 
   4   9   2      397.71      397.27      5.73 o 
   5   9   2       52.56       60.95      3.61 o 
   6   9   2       14.44       16.83      1.59 o 
   7   9   2       29.32       18.87      2.16 o 
  -7  10   2        6.53        8.87      1.09 o 
  -6  10   2       59.61       56.42      1.75 o 
  -5  10   2       77.39       72.76      1.66 o 
  -4  10   2       31.59       35.40      1.13 o 
  -3  10   2       80.94       84.94      1.71 o 
  -2  10   2      121.89      126.53      1.74 o 
  -1  10   2       97.21      103.77      1.33 o 
   0  10   2      249.79      230.95      2.43 o 
   1  10   2       43.53       35.39      1.15 o 
   2  10   2      907.04      938.88     10.49 o 
   3  10   2        4.70        5.80      0.57 o 
   4  10   2       36.99       39.60      1.94 o 
   5  10   2      357.39      337.18      5.88 o 
   6  10   2        8.97        7.59      1.38 o 
   7  10   2        0.07        0.00      1.59 o 
  -7  11   2        7.16        6.48      1.11 o 
  -6  11   2        0.12        0.00      0.86 o 
  -5  11   2       39.03       38.42      1.30 o 
  -4  11   2       97.62      104.17      1.98 o 
  -3  11   2       31.29       30.17      1.07 o 
  -2  11   2      548.02      617.02      6.71 o 
  -1  11   2     2715.92     2762.00     24.47 o 
   0  11   2        3.18        1.15      0.32 o 
   1  11   2      128.46      154.90      2.02 o 
   2  11   2      402.71      468.22      5.29 o 
   3  11   2      174.77      188.73      3.26 o 
   4  11   2      430.55      423.19      5.94 o 
   5  11   2      278.48      287.24      5.35 o 
   6  11   2        0.75        1.24      1.30 o 
   7  11   2        4.02        4.03      1.83 o 
  -7  12   2       16.34       22.58      1.61 o 
  -6  12   2       10.48       13.46      1.09 o 
  -5  12   2        0.16        0.00      0.68 o 
  -4  12   2        3.07        2.03      0.66 o 
  -3  12   2        0.10        0.00      0.50 o 
  -2  12   2      161.88      163.19      2.09 o 
  -1  12   2      164.87      192.35      2.18 o 
   0  12   2      626.81      762.07      7.13 o 
   1  12   2      817.48      776.26      7.96 o 
   2  12   2       37.36       28.56      0.86 o 
   3  12   2     1593.76     1615.51     19.05 o 
   4  12   2      167.49      165.91      2.80 o 
   5  12   2       29.96       36.50      1.52 o 
   6  12   2       27.66       29.73      3.22 o 
   7  12   2       62.78       74.53      3.11 o 
  -7  13   2       15.83       20.18      1.64 o 
  -6  13   2       45.70       44.15      1.72 o 
  -5  13   2       38.51       33.50      1.31 o 
  -4  13   2        1.17        0.98      0.70 o 
  -3  13   2      137.52      131.83      2.25 o 
  -2  13   2      109.41       97.07      1.50 o 
  -1  13   2      159.39      158.03      1.91 o 
   0  13   2        7.77        5.78      0.45 o 
   1  13   2     4979.78     5253.58     62.67 o 
   2  13   2       22.84       22.10      0.81 o 
   3  13   2       13.26       16.14      0.86 o 
   4  13   2      511.95      516.17      7.01 o 
   5  13   2      497.05      461.46      7.33 o 
   6  13   2        2.64        0.18      1.07 o 
   7  13   2       32.31       44.58      2.22 o 
  -7  14   2       20.30       22.81      1.71 o 
  -6  14   2       12.82        8.45      1.14 o 
  -5  14   2       84.79       76.94      1.95 o 
  -4  14   2       68.09       54.35      1.52 o 
  -3  14   2        2.58        0.83      0.61 o 
  -2  14   2        1.63        2.68      0.51 o 
  -1  14   2      948.38     1020.65      9.47 o 
   0  14   2      250.95      258.98      2.83 o 
   1  14   2        0.20        2.37      0.57 o 
   2  14   2      136.62      126.20      2.33 o 
   3  14   2        4.11        1.41      0.57 o 
   4  14   2      112.72      120.41      2.81 o 
   5  14   2       56.22       58.74      2.17 o 
   6  14   2       11.86        8.65      1.40 o 
   7  14   2        0.24        0.54      1.37 o 
  -7  15   2       15.62       19.99      2.08 o 
  -6  15   2        8.27        6.64      1.29 o 
  -5  15   2      114.30      108.43      2.54 o 
  -4  15   2      654.38      638.52      7.99 o 
  -3  15   2        1.46        2.13      0.74 o 
  -2  15   2        0.69        0.77      0.37 o 
  -1  15   2       48.59       41.91      0.95 o 
   0  15   2       39.32       45.12      1.27 o 
   1  15   2      130.65      131.84      2.26 o 
   2  15   2       57.89       52.93      1.52 o 
   3  15   2      368.56      364.65      4.83 o 
   4  15   2      364.51      369.74      4.56 o 
   5  15   2       36.68       41.03      1.95 o 
   6  15   2       18.63       16.12      1.61 o 
   7  15   2       18.57       25.52      1.98 o 
  -7  16   2        7.48        9.74      1.95 o 
  -6  16   2        2.05        0.96      1.14 o 
  -5  16   2       61.91       60.57      2.15 o 
  -4  16   2       53.55       49.66      1.59 o 
  -3  16   2       94.98       88.31      1.78 o 
  -2  16   2        6.53        7.60      0.68 o 
  -1  16   2       15.87       15.61      0.69 o 
   0  16   2      243.90      236.75      3.03 o 
   1  16   2       12.10       17.45      0.89 o 
   2  16   2      248.59      256.23      4.04 o 
   3  16   2        6.28        6.89      0.81 o 
   4  16   2      213.46      217.22      3.32 o 
   5  16   2      106.65      100.61      2.11 o 
   6  16   2        3.39        4.83      0.89 o 
  -6  17   2        0.92        1.48      1.73 o 
  -5  17   2        9.28       12.73      1.22 o 
  -4  17   2        9.36        5.74      0.96 o 
  -3  17   2      103.69       96.01      1.81 o 
  -2  17   2        9.78       11.05      0.78 o 
  -1  17   2      100.75      104.11      1.73 o 
   0  17   2      216.73      195.21      2.67 o 
   1  17   2       25.42       24.75      1.24 o 
   2  17   2        0.00        0.04      0.77 o 
   3  17   2        0.27        0.00      0.86 o 
   4  17   2        0.41        0.00      0.76 o 
   5  17   2        0.72        1.73      0.80 o 
   6  17   2       14.25       15.66      1.19 o 
  -6  18   2        5.48        4.36      1.63 o 
  -5  18   2       41.05       41.92      1.97 o 
  -4  18   2      410.06      433.87      6.41 o 
  -3  18   2      214.75      228.03      3.25 o 
  -2  18   2      104.77      105.75      2.27 o 
  -1  18   2       55.94       59.73      1.34 o 
   0  18   2       46.60       53.51      1.32 o 
   1  18   2     1073.20     1053.77     13.61 o 
   2  18   2        7.75       10.48      1.18 o 
   3  18   2        5.32        5.12      1.43 o 
   4  18   2      280.63      278.76      5.11 o 
   5  18   2       53.40       49.91      1.67 o 
   6  18   2       27.49       24.86      1.34 o 
  -6  19   2       13.53       17.08      3.32 o 
  -5  19   2       36.92       30.09      1.98 o 
  -4  19   2       69.99       72.10      2.78 o 
  -3  19   2       73.35       76.14      2.00 o 
  -2  19   2        0.97        1.32      0.78 o 
  -1  19   2      129.88      146.45      3.05 o 
   0  19   2      264.72      285.66      4.02 o 
   1  19   2       87.55       95.80      2.38 o 
   2  19   2       46.61       61.36      1.99 o 
   3  19   2       28.23       23.89      1.24 o 
   4  19   2        1.63        2.04      1.03 o 
   5  19   2        0.40        0.24      1.00 o 
   6  19   2        3.82        3.01      1.73 o 
  -6  20   2       23.77       28.80      5.01 o 
  -5  20   2       68.31       72.52      4.33 o 
  -4  20   2       46.96       55.14      2.34 o 
  -3  20   2       21.73       19.41      1.51 o 
  -2  20   2      588.64      610.00      9.35 o 
  -1  20   2      158.15      158.49      3.11 o 
   0  20   2       13.48       13.19      0.97 o 
   1  20   2       24.78       18.64      1.31 o 
   2  20   2        1.45        0.00      0.91 o 
   3  20   2        0.83        1.31      1.00 o 
   4  20   2        0.20        1.25      1.40 o 
   5  20   2        1.01        2.70      1.37 o 
   6  20   2       11.49        9.28      1.55 o 
  -6  21   2        3.66        1.74      2.36 o 
  -5  21   2        0.02        0.00      2.33 o 
  -4  21   2       51.51       56.77      2.68 o 
  -3  21   2       68.76       56.23      2.54 o 
  -2  21   2     1071.11     1006.50     22.72 o 
  -1  21   2      248.52      254.80      4.00 o 
   0  21   2       45.06       40.47      1.85 o 
   1  21   2       76.37       68.06      2.16 o 
   2  21   2      158.99      146.12      3.49 o 
   3  21   2       53.76       47.91      1.86 o 
   4  21   2       15.90       16.71      2.53 o 
   5  21   2        6.90        2.22      1.74 o 
  -5  22   2       58.63       56.05      4.06 o 
  -4  22   2        1.79        1.59      1.45 o 
  -3  22   2       83.97       86.27      3.16 o 
  -2  22   2        0.28        6.57      2.66 o 
  -1  22   2       43.96       36.10      4.45 o 
   0  22   2      152.34      146.78      7.54 o 
   1  22   2        3.47        1.24      1.28 o 
   2  22   2       13.55       18.45      2.14 o 
   3  22   2        0.85        0.00      1.22 o 
   4  22   2        1.56        3.57      1.46 o 
   5  22   2       17.77       14.92      1.89 o 
  -5  23   2       37.51       42.43      6.60 o 
  -4  23   2        6.30        2.78      4.43 o 
  -3  23   2       65.46       70.49      4.49 o 
  -2  23   2       54.45       66.00      4.64 o 
  -1  23   2        0.21        4.24      2.53 o 
   0  23   2       19.06       14.90      2.94 o 
   1  23   2       25.00       27.93      3.40 o 
   2  23   2        0.38        0.00      1.57 o 
   3  23   2        7.59        5.20      1.55 o 
   4  23   2       23.10       31.92      2.54 o 
   5  23   2        1.38        0.00      1.82 o 
  -5  24   2       32.67       25.63      5.85 o 
  -4  24   2      102.47      105.58      5.98 o 
  -3  24   2        0.32        0.33      1.74 o 
  -2  24   2      102.89      104.74     11.84 o 
  -1  24   2        5.25        5.49      5.06 o 
   0  24   2       12.19       15.54      3.17 o 
   1  24   2       35.17       28.77      3.55 o 
   2  24   2       10.94        3.83      2.72 o 
   3  24   2       15.15       16.06      1.95 o 
   4  24   2       11.69       15.83      2.80 o 
  -4  25   2        0.00        2.15      3.04 o 
  -3  25   2       68.56       71.00      5.06 o 
  -2  25   2       64.59       70.45      6.96 o 
  -1  25   2       94.27      103.81      5.85 o 
   0  25   2       16.90       12.82      3.08 o 
   1  25   2       69.59       58.26      4.57 o 
   2  25   2      141.37      129.09      9.20 o 
   3  25   2       24.13       19.87      2.51 o 
   4  25   2       16.81       19.37      3.73 o 
  -4  26   2       14.36       15.36      4.45 o 
  -3  26   2        0.30        0.00      2.83 o 
  -2  26   2       57.00       49.80      4.45 o 
  -1  26   2       10.71       13.47      3.97 o 
   0  26   2        4.14        4.21      2.75 o 
   1  26   2        8.39        8.21      3.11 o 
   2  26   2      150.07      155.23      7.61 o 
   3  26   2       27.20       23.32      3.11 o 
   4  26   2       13.07       20.94      3.30 o 
  -3  27   2       74.87       82.44     12.08 o 
  -2  27   2       25.54       23.40      3.85 o 
  -1  27   2        0.26        4.89      3.06 o 
   0  27   2       44.37       38.52      4.07 o 
   1  27   2       24.64       23.15      4.42 o 
   2  27   2       15.90       16.46      3.57 o 
   3  27   2       15.23       19.48      4.24 o 
  -3  28   2       15.52       14.43      3.77 o 
  -2  28   2       59.33       54.98      4.80 o 
  -1  28   2       14.91        8.06      3.20 o 
   0  28   2        2.69        1.33      2.84 o 
   1  28   2        0.42        0.00      3.13 o 
   2  28   2        3.55        0.00      4.39 o 
   3  28   2        8.32       10.66      3.00 o 
  -2  29   2        9.50        7.46      3.42 o 
  -1  29   2       13.12       14.73      3.99 o 
   0  29   2        0.96        1.17      3.47 o 
   1  29   2       48.45       63.87      5.12 o 
   2  29   2        5.28        6.95      5.96 o 
   0  30   2        0.03        0.00      3.08 o 
  -8   1   3       12.04       15.89      1.16 o 
  -7   1   3      138.50      130.72      2.41 o 
  -6   1   3       35.10       33.04      1.68 o 
  -5   1   3      118.91      107.32      1.53 o 
  -4   1   3      434.65      463.23      4.13 o 
  -3   1   3      526.08      523.96      4.30 o 
  -2   1   3     2406.89     2324.81     17.88 o 
  -1   1   3     6999.40     6790.52     55.14 o 
   0   1   3     2270.58     2116.00     23.10 o 
   1   1   3      406.22      413.33      4.47 o 
   2   1   3      120.51      108.60      2.00 o 
   3   1   3      589.83      572.90      7.94 o 
   4   1   3      227.48      241.75      3.50 o 
   5   1   3       66.80       64.47      1.69 o 
   6   1   3      537.37      506.94     10.69 o 
   7   1   3       21.12       21.89      1.84 o 
   8   1   3        1.00        1.42      1.60 o 
  -8   2   3        3.25        1.15      0.93 o 
  -7   2   3       28.96       25.51      1.23 o 
  -6   2   3       27.79       26.96      1.14 o 
  -5   2   3      366.33      356.50      3.58 o 
  -4   2   3       50.07       52.21      0.86 o 
  -3   2   3       69.78       74.43      0.95 o 
  -2   2   3      162.26      148.22      1.45 o 
  -1   2   3     7128.47     6848.83     55.65 o 
   0   2   3     3388.23     3170.07     26.84 o 
   1   2   3       29.83       25.19      0.94 o 
   2   2   3      718.29      735.15      8.76 o 
   3   2   3      447.98      440.86      5.34 o 
   4   2   3      275.48      306.14      4.17 o 
   5   2   3       51.11       52.05      2.22 o 
   6   2   3       59.42       66.19      2.16 o 
   7   2   3       40.25       34.82      2.41 o 
   8   2   3        1.66        0.00      1.90 o 
  -8   3   3        5.06        2.72      0.96 o 
  -7   3   3       48.22       45.12      1.40 o 
  -6   3   3      347.81      339.82      3.77 o 
  -5   3   3      141.78      135.90      1.74 o 
  -4   3   3       53.52       52.77      0.90 o 
  -3   3   3      209.14      235.56      2.34 o 
  -2   3   3     1399.04     1379.31     10.71 o 
  -1   3   3      255.99      254.93      2.49 o 
   0   3   3     5521.91     5387.34     40.41 o 
   1   3   3     5689.11     5662.79     51.50 o 
   2   3   3      531.19      516.47      6.93 o 
   3   3   3       32.55       18.34      0.77 o 
   4   3   3      446.20      440.25      5.41 o 
   5   3   3      549.98      555.17      6.02 o 
   6   3   3       13.12       13.81      1.23 o 
   7   3   3        0.79        0.54      1.26 o 
   8   3   3        4.52        5.85      2.11 o 
  -8   4   3        0.36        0.00      0.91 o 
  -7   4   3        5.14        3.16      0.99 o 
  -6   4   3        1.26        0.95      0.70 o 
  -5   4   3       73.90       78.72      2.18 o 
  -4   4   3        3.95        2.87      0.45 o 
  -3   4   3      476.03      538.55      5.23 o 
  -2   4   3     1332.59     1385.26     10.76 o 
  -1   4   3      749.35      677.90      6.17 o 
   0   4   3     8441.00     8037.97     69.53 o 
   1   4   3     2230.67     2268.40     22.19 o 
   2   4   3       78.09       87.94      1.52 o 
   3   4   3     1681.07     1721.56     19.75 o 
   4   4   3       80.04       80.59      1.71 o 
   5   4   3      126.14      128.06      2.17 o 
   6   4   3       64.26       67.51      1.99 o 
   7   4   3       82.99       66.70      3.09 o 
   8   4   3        1.48        3.52      2.12 o 
  -8   5   3       19.88       21.69      1.36 o 
  -7   5   3      106.10       98.76      2.02 o 
  -6   5   3      251.00      254.90      3.25 o 
  -5   5   3       34.52       36.38      0.96 o 
  -4   5   3       50.13       34.56      0.93 o 
  -3   5   3       64.89       67.09      1.19 o 
  -2   5   3      778.37      777.90      7.07 o 
  -1   5   3       28.22       24.22      0.60 o 
   0   5   3     5412.17     5168.64     44.86 o 
   1   5   3     1450.74     1452.87     13.51 o 
   2   5   3      132.81      127.82      1.94 o 
   3   5   3      497.68      522.93      6.14 o 
   4   5   3       50.60       43.94      1.31 o 
   5   5   3      154.65      148.27      2.48 o 
   6   5   3      162.10      178.72      3.30 o 
   7   5   3        0.82        0.00      1.23 o 
  -8   6   3        7.46        9.90      1.34 o 
  -7   6   3        0.86        0.95      0.91 o 
  -6   6   3        4.80        1.39      0.79 o 
  -5   6   3        4.56        0.81      0.91 o 
  -4   6   3        0.02        0.00      0.49 o 
  -3   6   3      191.22      241.73      3.00 o 
  -2   6   3      779.92      809.00      8.31 o 
  -1   6   3      930.71      920.17      8.74 o 
   0   6   3      364.18      373.15      3.51 o 
   1   6   3     2526.41     2528.76     23.44 o 
   2   6   3       17.20       18.36      0.91 o 
   3   6   3        2.39        2.85      0.59 o 
   4   6   3       47.62       48.83      1.44 o 
   5   6   3       11.59       13.78      1.11 o 
   6   6   3        0.55        1.80      1.20 o 
   7   6   3        0.06        0.00      1.26 o 
  -8   7   3        5.36        5.49      1.91 o 
  -7   7   3       35.07       31.69      1.39 o 
  -6   7   3       53.74       55.20      1.91 o 
  -5   7   3      121.50      118.19      2.24 o 
  -4   7   3        3.09        4.99      0.60 o 
  -3   7   3       83.76       71.65      1.33 o 
  -2   7   3      728.42      718.79      7.23 o 
  -1   7   3      339.25      312.94      3.24 o 
   0   7   3      447.06      424.73      4.42 o 
   1   7   3      118.42      136.20      2.06 o 
   2   7   3       16.38       14.77      0.67 o 
   3   7   3      495.89      463.70      5.61 o 
   4   7   3      835.03      809.33      9.53 o 
   5   7   3      353.81      325.18      5.66 o 
   6   7   3        9.50        9.98      1.37 o 
   7   7   3       12.91       13.59      1.57 o 
  -8   8   3        5.00        1.33      1.30 o 
  -7   8   3        0.15        0.63      0.96 o 
  -6   8   3       77.21       74.57      1.87 o 
  -5   8   3       10.18       10.85      0.88 o 
  -4   8   3        2.80        2.35      0.53 o 
  -3   8   3      554.88      585.08      6.44 o 
  -2   8   3     3425.18     3477.35     31.83 o 
  -1   8   3      130.74      138.70      1.59 o 
   0   8   3      108.05      115.86      1.83 o 
   1   8   3     1986.75     2022.07     20.63 o 
   2   8   3        2.18        3.11      0.58 o 
   3   8   3      156.27      184.97      3.14 o 
   4   8   3       51.26       51.58      1.69 o 
   5   8   3        6.75        8.11      1.42 o 
   6   8   3       23.21       23.97      1.65 o 
   7   8   3       27.81       23.71      1.82 o 
  -7   9   3       70.73       65.75      2.03 o 
  -6   9   3      188.62      174.89      3.00 o 
  -5   9   3      125.93      144.51      2.74 o 
  -4   9   3      521.24      495.12      6.19 o 
  -3   9   3      404.54      495.37      6.06 o 
  -2   9   3       76.87       91.24      1.39 o 
  -1   9   3       57.98       59.62      0.93 o 
   0   9   3       23.21       26.75      0.78 o 
   1   9   3     1075.01     1212.23     12.56 o 
   2   9   3      140.68      157.24      2.77 o 
   3   9   3       80.18       79.51      2.20 o 
   4   9   3      496.65      496.84      6.75 o 
   5   9   3      205.76      186.92      4.06 o 
   6   9   3        0.04        0.00      1.19 o 
   7   9   3        0.02        0.00      1.44 o 
  -7  10   3       16.19       18.86      1.48 o 
  -6  10   3       17.18       18.26      1.26 o 
  -5  10   3       34.32       27.13      1.22 o 
  -4  10   3       30.73       37.72      1.23 o 
  -3  10   3      675.27      644.13     10.26 o 
  -2  10   3      254.50      274.26      2.80 o 
  -1  10   3       86.69       94.96      1.27 o 
   0  10   3     1110.88     1041.14      9.01 o 
   1  10   3      399.16      498.51      5.17 o 
   2  10   3      218.77      267.85      3.46 o 
   3  10   3      308.50      302.92      4.39 o 
   4  10   3       35.42       42.62      2.18 o 
   5  10   3       11.41       11.09      2.51 o 
   6  10   3       81.01       87.28      2.68 o 
   7  10   3       11.92       14.16      1.92 o 
  -7  11   3        3.79        4.37      1.24 o 
  -6  11   3      100.30       96.73      2.47 o 
  -5  11   3      102.91      102.12      2.32 o 
  -4  11   3      689.71      690.64      8.35 o 
  -3  11   3       80.00       88.79      1.71 o 
  -2  11   3       23.42       25.24      0.72 o 
  -1  11   3       44.87       36.60      0.84 o 
   0  11   3       56.29       56.50      0.94 o 
   1  11   3       95.00       87.14      1.79 o 
   2  11   3      309.42      330.78      4.61 o 
   3  11   3       32.10       25.21      0.93 o 
   4  11   3        0.01        0.14      0.81 o 
   5  11   3       26.39       26.10      3.60 o 
   6  11   3       92.58      101.76      2.88 o 
   7  11   3        0.37        1.27      1.81 o 
  -7  12   3        9.80        9.33      1.38 o 
  -6  12   3      135.73      123.90      3.06 o 
  -5  12   3      172.44      158.95      2.84 o 
  -4  12   3       36.60       35.57      1.28 o 
  -3  12   3       28.83       23.92      0.91 o 
  -2  12   3      315.50      297.74      3.91 o 
  -1  12   3      109.55      128.85      1.65 o 
   0  12   3      695.05      763.29      7.07 o 
   1  12   3      528.25      510.46      5.40 o 
   2  12   3       98.19      101.29      1.86 o 
   3  12   3       23.95       28.00      2.11 o 
   4  12   3       82.73       80.60      2.58 o 
   5  12   3      331.49      314.50      6.14 o 
   6  12   3      157.38      146.73      3.42 o 
   7  12   3       65.27       66.27      3.28 o 
  -7  13   3       29.83       39.99      2.32 o 
  -6  13   3       40.15       41.09      2.10 o 
  -5  13   3       18.24       18.70      1.16 o 
  -4  13   3        0.82        0.00      0.61 o 
  -3  13   3       78.10       64.03      1.64 o 
  -2  13   3      842.98      827.69      8.61 o 
  -1  13   3      227.90      268.41      2.91 o 
   0  13   3     1015.49     1088.54     10.48 o 
   1  13   3      849.18      822.86      8.92 o 
   2  13   3        1.19        3.09      0.57 o 
   3  13   3      218.69      218.11      3.19 o 
   4  13   3       40.08       40.76      2.14 o 
   5  13   3        0.83        0.63      0.93 o 
   6  13   3       59.57       60.62      2.16 o 
   7  13   3        9.83       10.59      1.40 o 
  -7  14   3        4.30        5.60      1.81 o 
  -6  14   3       13.22       14.83      2.10 o 
  -5  14   3      155.21      153.50      2.86 o 
  -4  14   3       41.14       42.26      2.12 o 
  -3  14   3      172.10      170.53      2.76 o 
  -2  14   3       19.32       20.11      0.74 o 
  -1  14   3        0.11        0.05      0.39 o 
   0  14   3     1040.95     1043.42     10.13 o 
   1  14   3       91.98       92.02      2.03 o 
   2  14   3        7.46        5.50      0.68 o 
   3  14   3        9.27        6.94      0.60 o 
   4  14   3       85.49       81.73      2.03 o 
   5  14   3       12.61       11.88      1.23 o 
   6  14   3       50.77       62.22      2.31 o 
   7  14   3       32.11       37.40      2.41 o 
  -7  15   3        0.62        1.77      1.72 o 
  -6  15   3       26.16       25.74      3.21 o 
  -5  15   3        7.24        6.02      1.23 o 
  -4  15   3        1.67        3.07      0.82 o 
  -3  15   3      171.67      169.39      2.81 o 
  -2  15   3      239.74      243.27      3.60 o 
  -1  15   3       12.48       11.17      0.59 o 
   0  15   3       17.18       18.77      0.71 o 
   1  15   3       98.77       94.98      2.96 o 
   2  15   3      470.40      476.41      6.08 o 
   3  15   3       19.83       17.95      1.25 o 
   4  15   3        5.15        7.45      0.87 o 
   5  15   3       20.38       17.73      1.45 o 
   6  15   3        7.48        3.61      1.40 o 
  -7  16   3       24.74       33.33      2.58 o 
  -6  16   3       11.50        9.26      1.72 o 
  -5  16   3        0.00        0.00      0.96 o 
  -4  16   3       38.85       40.69      1.44 o 
  -3  16   3       23.80       25.49      1.14 o 
  -2  16   3       36.41       32.03      1.20 o 
  -1  16   3      395.42      410.97      4.27 o 
   0  16   3      150.11      149.62      2.17 o 
   1  16   3     1156.59     1214.83     15.41 o 
   2  16   3        4.25        6.01      0.87 o 
   3  16   3      175.08      164.37      2.91 o 
   4  16   3        0.48        0.00      0.71 o 
   5  16   3        1.02        0.23      1.14 o 
   6  16   3       20.12       21.49      1.78 o 
  -6  17   3        0.17        1.05      1.52 o 
  -5  17   3        6.08        6.99      1.29 o 
  -4  17   3       13.09       11.88      1.17 o 
  -3  17   3      153.66      145.76      2.89 o 
  -2  17   3       16.74       20.25      0.95 o 
  -1  17   3        6.56        6.74      0.63 o 
   0  17   3      976.76      967.58     10.83 o 
   1  17   3        0.25        1.01      0.85 o 
   2  17   3      137.66      157.91      2.99 o 
   3  17   3        4.94        3.05      0.80 o 
   4  17   3      107.23      103.23      2.25 o 
   5  17   3       31.56       31.31      1.18 o 
   6  17   3        5.20        7.24      0.89 o 
  -6  18   3        0.03        1.43      3.31 o 
  -5  18   3       45.93       50.29      2.45 o 
  -4  18   3       62.56       64.28      2.29 o 
  -3  18   3       62.76       55.26      1.98 o 
  -2  18   3      100.70       88.36      1.90 o 
  -1  18   3     1116.58     1093.90     13.60 o 
   0  18   3       36.25       39.07      1.41 o 
   1  18   3      380.08      383.06      5.77 o 
   2  18   3       66.58       63.97      1.96 o 
   3  18   3      371.68      357.23      5.01 o 
   4  18   3       11.76       10.61      1.04 o 
   5  18   3       72.89       78.41      2.06 o 
   6  18   3        2.44        1.35      1.12 o 
  -6  19   3        0.01        0.00      2.08 o 
  -5  19   3        0.05        1.87      2.15 o 
  -4  19   3        8.50       12.70      2.46 o 
  -3  19   3       16.81       13.80      1.33 o 
  -2  19   3     1135.06     1100.33     12.20 o 
  -1  19   3      727.65      750.45      8.21 o 
   0  19   3      311.74      296.86      4.38 o 
   1  19   3      279.32      280.06      5.09 o 
   2  19   3       22.03       15.78      1.40 o 
   3  19   3      130.21      132.84      2.63 o 
   4  19   3       63.90       67.72      2.45 o 
   5  19   3        0.53        0.23      0.98 o 
   6  19   3        0.17        1.33      1.04 o 
  -6  20   3       23.29       23.69      3.23 o 
  -5  20   3       11.62       12.75      2.26 o 
  -4  20   3      176.00      193.89      4.70 o 
  -3  20   3      201.48      208.65      4.76 o 
  -2  20   3       67.86       70.78      3.01 o 
  -1  20   3      158.95      170.20      2.81 o 
   0  20   3        0.06        0.00      0.96 o 
   1  20   3      319.19      301.46      4.91 o 
   2  20   3        0.07        0.00      1.01 o 
   3  20   3      126.23      121.64      2.77 o 
   4  20   3      170.04      166.84      4.79 o 
   5  20   3       26.84       24.38      1.50 o 
  -5  21   3       17.25       18.67      5.32 o 
  -4  21   3        0.03        0.00      1.78 o 
  -3  21   3      178.56      175.78      4.36 o 
  -2  21   3      114.91      111.51      5.61 o 
  -1  21   3        0.02        0.00      1.32 o 
   0  21   3        5.04        4.15      1.12 o 
   1  21   3        0.46        0.00      0.98 o 
   2  21   3        8.01        9.20      1.41 o 
   3  21   3        0.72        0.79      1.06 o 
   4  21   3       31.06       35.27      1.82 o 
   5  21   3        0.04        0.00      1.67 o 
  -5  22   3       10.44       12.01      5.03 o 
  -4  22   3       18.76       17.82      3.40 o 
  -3  22   3       19.14       18.48      2.10 o 
  -2  22   3      107.91      122.26      6.04 o 
  -1  22   3      253.39      221.08      7.95 o 
   0  22   3      150.32      148.20      6.32 o 
   1  22   3       12.51       17.34      2.08 o 
   2  22   3        2.18        0.83      1.66 o 
   3  22   3       33.26       35.07      2.28 o 
   4  22   3       12.40       11.07      1.72 o 
   5  22   3       56.47       66.69      2.73 o 
  -5  23   3       15.87       20.03      5.34 o 
  -4  23   3       55.18       49.44      4.43 o 
  -3  23   3        9.55        8.61      3.09 o 
  -2  23   3        7.38        9.90      3.90 o 
  -1  23   3       27.32       21.63      3.22 o 
   0  23   3      141.59      129.03      6.06 o 
   1  23   3      116.52      110.52      5.62 o 
   2  23   3        0.60        0.00      1.66 o 
   3  23   3       24.79       22.75      3.11 o 
   4  23   3        0.16        0.00      1.69 o 
   5  23   3        3.30        3.17      1.80 o 
  -5  24   3        6.09        2.03      4.69 o 
  -4  24   3       22.92       15.75      3.42 o 
  -3  24   3        4.22        0.00      2.71 o 
  -2  24   3       13.63       17.98      3.43 o 
  -1  24   3       29.81       31.55      3.68 o 
   0  24   3       67.99       67.25      4.69 o 
   1  24   3        1.26        0.00      2.51 o 
   2  24   3       59.83       63.66      6.48 o 
   3  24   3       31.00       35.12      2.37 o 
   4  24   3       41.03       49.76      3.15 o 
  -4  25   3       10.81        8.28      3.30 o 
  -3  25   3        0.07        1.07      2.94 o 
  -2  25   3       13.69       10.06      4.22 o 
  -1  25   3        6.98        3.69      2.72 o 
   0  25   3       33.96       26.98      3.61 o 
   1  25   3      136.38      117.09      9.44 o 
   2  25   3       24.86       23.45      3.56 o 
   3  25   3        8.86        8.04      2.79 o 
   4  25   3       24.14       20.02      2.48 o 
  -4  26   3       17.55       17.93      3.85 o 
  -3  26   3        0.78        0.58      3.16 o 
  -2  26   3       26.71       29.86      4.16 o 
  -1  26   3        1.19        0.00      2.57 o 
   0  26   3       15.23       12.83      3.34 o 
   1  26   3       27.46       19.01      3.49 o 
   2  26   3       51.85       59.15      4.75 o 
   3  26   3       41.49       45.58      4.06 o 
  -3  27   3       12.36        6.96      3.38 o 
  -2  27   3       23.58       17.11      5.73 o 
  -1  27   3       58.46       66.81      5.20 o 
   0  27   3        8.27        5.05      3.10 o 
   1  27   3        9.24        8.51      4.12 o 
   2  27   3       26.31       21.04      3.63 o 
   3  27   3        0.57        0.00      2.48 o 
  -2  28   3        1.25        0.00      2.95 o 
  -1  28   3       24.68       20.87      4.51 o 
   0  28   3        0.02        0.00      2.98 o 
   1  28   3        0.10        0.00      2.88 o 
   2  28   3        8.14       11.06      3.39 o 
  -2  29   3        4.90        2.63      3.36 o 
  -1  29   3        3.53        1.97      3.11 o 
   0  29   3       44.55       47.43      4.75 o 
   1  29   3       10.81       13.34      3.59 o 
  -8   0   4       27.11       26.15      2.50 o 
  -7   0   4       18.01       14.82      1.55 o 
  -6   0   4       17.83       13.64      2.12 o 
  -5   0   4       16.34       16.38      1.04 o 
  -4   0   4        2.14        0.00      0.92 o 
  -3   0   4        3.59       10.39      0.77 o 
  -2   0   4       14.82       11.93      0.61 o 
  -1   0   4     1038.68     1024.87     13.32 o 
   0   0   4      305.03      284.77      4.03 o 
   1   0   4     2140.88     2094.29     47.20 o 
   2   0   4      169.94      170.37      3.58 o 
   3   0   4      190.47      259.19      6.94 o 
   4   0   4       69.88       64.32      2.79 o 
   5   0   4      196.94      189.71      5.28 o 
   6   0   4       31.44       31.46      2.20 o 
   7   0   4      287.66      294.25      7.74 o 
  -8   1   4        2.11        3.62      1.30 o 
  -7   1   4       12.28        7.16      0.98 o 
  -6   1   4      178.70      179.43      2.50 o 
  -5   1   4       14.62        9.34      0.70 o 
  -4   1   4     1137.43     1145.51      9.82 o 
  -3   1   4      393.81      362.86      4.33 o 
  -2   1   4     2044.60     2031.18     17.50 o 
  -1   1   4      274.28      257.27      2.67 o 
   0   1   4       69.97       64.58      1.42 o 
   1   1   4     1039.02     1024.74     13.86 o 
   2   1   4      664.25      785.86     23.54 o 
   3   1   4       32.28       29.44      1.48 o 
   4   1   4      313.76      300.22      5.17 o 
   5   1   4       26.58       29.44      1.22 o 
   6   1   4       57.88       60.65      2.96 o 
   7   1   4       77.33       84.25      3.22 o 
  -8   2   4        1.24        0.00      1.17 o 
  -7   2   4       25.70       28.22      1.29 o 
  -6   2   4       25.77       23.97      1.29 o 
  -5   2   4      825.60      812.17      7.34 o 
  -4   2   4      120.01      122.67      1.65 o 
  -3   2   4      508.36      553.30      4.91 o 
  -2   2   4      339.56      325.90      3.05 o 
  -1   2   4     1406.50     1396.97     12.82 o 
   0   2   4      802.38      813.91      7.91 o 
   1   2   4      468.54      411.94      4.76 o 
   2   2   4      669.16      665.12      8.06 o 
   3   2   4      650.60      678.29      8.46 o 
   4   2   4      187.91      177.92      2.90 o 
   5   2   4      203.99      200.35      3.11 o 
   6   2   4        0.08        0.00      0.98 o 
   7   2   4        2.75        0.99      1.57 o 
  -8   3   4        7.33        2.12      1.46 o 
  -7   3   4       67.36       63.97      1.72 o 
  -6   3   4      469.72      461.38      4.94 o 
  -5   3   4      251.48      261.74      2.92 o 
  -4   3   4      609.03      622.51      5.59 o 
  -3   3   4       40.55       53.43      0.90 o 
  -2   3   4       31.04       48.78      0.81 o 
  -1   3   4     4029.33     3946.71     34.04 o 
   0   3   4     7581.44     7349.88     68.81 o 
   1   3   4     1453.86     1465.04     14.54 o 
   2   3   4      105.65       96.36      1.78 o 
   3   3   4      598.01      594.93      7.79 o 
   4   3   4      893.01      901.75     10.32 o 
   5   3   4      566.58      578.96      7.18 o 
   6   3   4       93.39      106.30      2.39 o 
   7   3   4       13.78       17.21      1.99 o 
  -8   4   4        1.42        1.48      1.50 o 
  -7   4   4        8.97        6.53      1.04 o 
  -6   4   4       74.80       71.82      1.70 o 
  -5   4   4      102.06      104.25      1.75 o 
  -4   4   4      261.44      270.72      2.93 o 
  -3   4   4       20.33       18.93      0.67 o 
  -2   4   4      118.76      134.30      1.53 o 
  -1   4   4       53.73       49.39      0.75 o 
   0   4   4    10109.30     9883.78     83.14 o 
   1   4   4     4188.76     4167.43     40.43 o 
   2   4   4      574.17      618.05      7.60 o 
   3   4   4      516.60      482.45      5.79 o 
   4   4   4      270.33      269.21      3.96 o 
   5   4   4       51.61       50.18      2.05 o 
   6   4   4        2.97        2.50      1.12 o 
   7   4   4        0.51        0.04      1.61 o 
  -8   5   4        0.42        0.33      1.39 o 
  -7   5   4        0.11        0.57      0.90 o 
  -6   5   4       82.39       71.29      1.84 o 
  -5   5   4        5.47        3.87      0.70 o 
  -4   5   4        5.18        5.22      0.58 o 
  -3   5   4      299.10      327.49      3.42 o 
  -2   5   4      670.16      754.45      6.82 o 
  -1   5   4      159.56      163.52      1.98 o 
   0   5   4     6863.33     6733.12     60.13 o 
   1   5   4      347.78      352.33      3.96 o 
   2   5   4     2148.35     2188.18     23.13 o 
   3   5   4        7.94        4.51      1.17 o 
   4   5   4      122.71      134.02      2.34 o 
   5   5   4        7.29        6.14      1.09 o 
   6   5   4        0.05        0.00      1.01 o 
   7   5   4       62.90       64.93      3.11 o 
  -8   6   4        7.11        5.06      1.53 o 
  -7   6   4        0.18        0.68      0.93 o 
  -6   6   4      214.33      203.76      2.93 o 
  -5   6   4       50.12       43.50      1.41 o 
  -4   6   4      382.52      397.04      4.81 o 
  -3   6   4      172.91      192.26      2.41 o 
  -2   6   4       18.26       20.04      0.68 o 
  -1   6   4      109.54      131.61      1.60 o 
   0   6   4     1360.23     1260.03     11.66 o 
   1   6   4     1250.11     1384.63     13.00 o 
   2   6   4      292.79      321.32      4.05 o 
   3   6   4     1564.93     1523.52     16.37 o 
   4   6   4       23.96       23.84      1.05 o 
   5   6   4      150.37      130.65      3.98 o 
   6   6   4       51.79       53.52      1.94 o 
   7   6   4       35.86       39.86      2.04 o 
  -8   7   4        0.58        0.00      1.64 o 
  -7   7   4        1.52        0.00      0.92 o 
  -6   7   4        7.39        7.66      0.90 o 
  -5   7   4       11.82       10.59      0.85 o 
  -4   7   4       56.21       54.92      1.34 o 
  -3   7   4        0.66        1.57      0.47 o 
  -2   7   4       91.93       70.17      1.25 o 
  -1   7   4        0.29        0.00      0.28 o 
   0   7   4        2.26        1.83      0.40 o 
   1   7   4      586.04      510.96      5.86 o 
   2   7   4      852.75      956.70      9.82 o 
   3   7   4       39.42       44.85      1.35 o 
   4   7   4      250.70      256.90      3.83 o 
   5   7   4      301.34      307.53      4.95 o 
   6   7   4      141.69      143.31      3.32 o 
   7   7   4       67.99       70.40      2.60 o 
  -7   8   4        0.01        0.00      1.09 o 
  -6   8   4       19.77       14.89      1.06 o 
  -5   8   4       17.15       13.00      1.07 o 
  -4   8   4       14.23        9.36      0.80 o 
  -3   8   4       16.10       29.06      1.39 o 
  -2   8   4      966.16      964.87      8.75 o 
  -1   8   4      694.24      633.53      5.89 o 
   0   8   4       29.50       26.10      0.93 o 
   1   8   4      579.72      627.52      7.24 o 
   2   8   4       32.34       43.02      1.32 o 
   3   8   4      629.58      597.35      6.54 o 
   4   8   4      216.95      214.35      4.30 o 
   5   8   4      277.96      265.92      5.12 o 
   6   8   4       78.29       67.54      2.39 o 
   7   8   4        9.51       11.27      1.89 o 
  -7   9   4       64.46       62.40      2.67 o 
  -6   9   4        1.82        0.74      0.87 o 
  -5   9   4        6.87        9.32      0.94 o 
  -4   9   4        0.30        1.18      0.71 o 
  -3   9   4        0.54        0.36      0.55 o 
  -2   9   4       22.45       16.89      0.52 o 
  -1   9   4      853.22      866.27      8.01 o 
   0   9   4      181.79      208.14      2.61 o 
   1   9   4     1070.44     1085.17     11.39 o 
   2   9   4        1.30        1.40      0.59 o 
   3   9   4      204.64      203.72      3.32 o 
   4   9   4      424.23      415.51      5.87 o 
   5   9   4     1341.89     1350.90     18.13 o 
   6   9   4       36.81       30.14      1.82 o 
   7   9   4       33.39       39.13      2.40 o 
  -7  10   4        4.08        5.18      1.57 o 
  -6  10   4        6.75        4.69      1.05 o 
  -5  10   4       79.59       88.33      2.23 o 
  -4  10   4        2.48        1.85      0.75 o 
  -3  10   4        0.81        2.45      0.63 o 
  -2  10   4        9.79       12.18      0.49 o 
  -1  10   4      129.75      155.70      1.85 o 
   0  10   4      370.63      372.67      4.04 o 
   1  10   4     1866.47     2032.38     22.50 o 
   2  10   4       92.04       72.31      1.46 o 
   3  10   4       61.42       60.71      1.66 o 
   4  10   4        0.33        4.73      1.20 o 
   5  10   4      861.30      860.37     12.31 o 
   6  10   4       39.08       34.16      2.88 o 
   7  10   4        2.74        0.28      1.66 o 
  -7  11   4        0.53        0.00      1.37 o 
  -6  11   4       22.37       20.45      1.47 o 
  -5  11   4        8.84        8.65      1.04 o 
  -4  11   4       15.63       12.36      1.39 o 
  -3  11   4      210.12      214.44      3.24 o 
  -2  11   4      363.95      327.91      3.34 o 
  -1  11   4       35.67       55.12      0.99 o 
   0  11   4      268.85      287.53      3.10 o 
   1  11   4      302.46      349.64      4.47 o 
   2  11   4      469.00      508.58      5.70 o 
   3  11   4      280.20      263.58      4.28 o 
   4  11   4      820.58      834.92     11.69 o 
   5  11   4        3.47        9.58      1.60 o 
   6  11   4       39.09       32.04      2.17 o 
   7  11   4        1.66        6.17      1.94 o 
  -7  12   4       12.40       10.83      1.75 o 
  -6  12   4        9.98        8.29      1.38 o 
  -5  12   4      110.43      109.06      2.63 o 
  -4  12   4       54.72       53.83      1.79 o 
  -3  12   4      139.26      141.83      2.60 o 
  -2  12   4       85.18       83.90      1.40 o 
  -1  12   4     1152.04     1199.76     11.00 o 
   0  12   4      670.47      683.63      7.15 o 
   1  12   4      186.35      200.54      2.63 o 
   2  12   4     1070.19     1058.50     11.29 o 
   3  12   4       33.76       32.41      1.13 o 
   4  12   4        3.88        5.46      1.50 o 
   5  12   4       64.30       55.52      2.89 o 
   6  12   4      115.63      122.69      4.08 o 
   7  12   4      167.47      163.75      4.45 o 
  -7  13   4       25.88       27.26      2.15 o 
  -6  13   4       40.81       39.63      2.63 o 
  -5  13   4      109.58      119.11      2.82 o 
  -4  13   4       93.34       89.81      2.00 o 
  -3  13   4      103.85       94.05      1.87 o 
  -2  13   4       26.44       32.94      0.90 o 
  -1  13   4        2.20        4.76      0.58 o 
   0  13   4      295.62      266.95      3.18 o 
   1  13   4      487.02      478.05      5.48 o 
   2  13   4       47.12       47.98      1.17 o 
   3  13   4       16.54       10.80      0.77 o 
   4  13   4       47.92       40.06      1.97 o 
   5  13   4        2.16        0.00      1.98 o 
   6  13   4        6.00        9.55      1.81 o 
   7  13   4        4.42        8.55      1.97 o 
  -7  14   4        3.78        3.40      2.16 o 
  -6  14   4        1.64        0.79      1.61 o 
  -5  14   4      199.96      201.51      5.48 o 
  -4  14   4       86.01       88.11      2.17 o 
  -3  14   4        2.90        1.80      0.71 o 
  -2  14   4      306.16      320.10      3.79 o 
  -1  14   4        7.01        8.70      0.57 o 
   0  14   4      679.48      694.84      7.34 o 
   1  14   4       26.42       29.38      0.96 o 
   2  14   4      408.24      404.24      4.89 o 
   3  14   4      103.73      103.69      2.24 o 
   4  14   4       26.15       22.33      1.34 o 
   5  14   4        1.42        1.10      0.96 o 
   6  14   4       29.99       33.89      2.16 o 
  -7  15   4        4.07        3.52      1.81 o 
  -6  15   4        0.18        0.00      1.83 o 
  -5  15   4      210.48      203.64      5.10 o 
  -4  15   4      813.40      773.32      9.52 o 
  -3  15   4      755.21      722.85      9.55 o 
  -2  15   4       27.05       25.50      0.90 o 
  -1  15   4      348.43      347.31      3.92 o 
   0  15   4      779.03      838.63      9.35 o 
   1  15   4       21.27       25.94      1.23 o 
   2  15   4       20.41       22.38      0.99 o 
   3  15   4        0.02        0.00      0.57 o 
   4  15   4        1.20        0.04      0.78 o 
   5  15   4        5.02        2.91      1.09 o 
   6  15   4       47.79       55.55      2.21 o 
  -6  16   4       30.71       32.14      2.37 o 
  -5  16   4        0.74        1.12      1.42 o 
  -4  16   4       16.53       15.94      1.33 o 
  -3  16   4        0.41        1.09      0.76 o 
  -2  16   4        5.44        9.30      0.69 o 
  -1  16   4       28.12       34.43      1.08 o 
   0  16   4       10.23        8.92      0.79 o 
   1  16   4      733.96      767.29     10.05 o 
   2  16   4      769.04      738.51      9.01 o 
   3  16   4      177.63      162.97      3.15 o 
   4  16   4       11.51       12.01      0.74 o 
   5  16   4        2.28        1.54      1.05 o 
   6  16   4       31.61       37.69      2.06 o 
  -6  17   4        7.15        1.34      3.37 o 
  -5  17   4       78.25       70.53      2.89 o 
  -4  17   4      112.36      121.68      2.98 o 
  -3  17   4       72.00       64.75      1.75 o 
  -2  17   4      579.83      595.45      8.59 o 
  -1  17   4      966.35      940.71     10.60 o 
   0  17   4      338.77      351.63      4.88 o 
   1  17   4      232.51      223.93      3.88 o 
   2  17   4      261.83      231.10      3.61 o 
   3  17   4      194.85      180.81      2.86 o 
   4  17   4       10.65       11.87      0.88 o 
   5  17   4       23.29       25.26      1.00 o 
   6  17   4       10.59        9.73      1.56 o 
  -6  18   4       19.60       19.50      4.40 o 
  -5  18   4      135.98      157.22      7.75 o 
  -4  18   4      215.72      226.69     11.54 o 
  -3  18   4        1.88        1.17      0.85 o 
  -2  18   4        2.49        0.76      0.89 o 
  -1  18   4       96.25       96.26      2.02 o 
   0  18   4      404.59      403.21      5.52 o 
   1  18   4      139.62      123.35      2.72 o 
   2  18   4       76.50       77.26      2.15 o 
   3  18   4      145.43      146.63      2.58 o 
   4  18   4       31.50       28.11      1.25 o 
   5  18   4       22.84       20.29      1.12 o 
   6  18   4        0.18        0.15      0.82 o 
  -6  19   4        7.82        2.49      4.38 o 
  -5  19   4      349.80      365.80      8.90 o 
  -4  19   4        9.40       10.17      2.84 o 
  -3  19   4       79.58       67.56      2.54 o 
  -2  19   4        1.05        2.13      1.11 o 
  -1  19   4      334.22      345.84      4.96 o 
   0  19   4      132.50      131.56      2.58 o 
   1  19   4      632.63      617.94      8.64 o 
   2  19   4        1.58        4.10      1.05 o 
   3  19   4        0.06        0.00      0.88 o 
   4  19   4        0.22        0.00      0.88 o 
   5  19   4        0.85        1.28      0.96 o 
   6  19   4        5.16        6.54      1.10 o 
  -6  20   4        4.11        1.87      3.96 o 
  -5  20   4       53.17       67.07      6.48 o 
  -4  20   4        3.03        2.08      2.69 o 
  -3  20   4      177.95      168.41      4.74 o 
  -2  20   4      795.27      827.14     19.95 o 
  -1  20   4       29.70       33.99      1.36 o 
   0  20   4      604.65      633.30      8.17 o 
   1  20   4       19.94       22.36      2.03 o 
   2  20   4        4.11        0.00      1.34 o 
   3  20   4        0.03        0.00      1.01 o 
   4  20   4        5.13        7.29      1.40 o 
   5  20   4        1.68        1.24      1.49 o 
  -5  21   4        0.50        1.43      2.79 o 
  -4  21   4       11.49       17.90      3.39 o 
  -3  21   4        5.00        7.65      3.23 o 
  -2  21   4      170.67      171.96      7.06 o 
  -1  21   4      149.71      146.97      6.25 o 
   0  21   4        4.87        3.72      0.97 o 
   1  21   4      211.39      186.79      4.60 o 
   2  21   4      138.72      140.93      3.54 o 
   3  21   4        8.00        7.27      1.23 o 
   4  21   4       10.18       10.09      1.30 o 
   5  21   4       10.48       15.38      1.74 o 
  -5  22   4        4.85        4.90      4.80 o 
  -4  22   4        2.94        0.43      2.77 o 
  -3  22   4       25.01       32.94      3.70 o 
  -2  22   4      202.21      217.93     12.53 o 
  -1  22   4      400.49      368.71     11.03 o 
   0  22   4        0.95        0.00      4.08 o 
   1  22   4      111.09       93.79      3.90 o 
   2  22   4        0.00        0.00      1.37 o 
   3  22   4       25.32       20.74      1.71 o 
   4  22   4        4.62        3.36      1.38 o 
   5  22   4       14.40       16.02      1.77 o 
  -5  23   4        0.42        0.00      4.42 o 
  -4  23   4        5.75        7.56      3.13 o 
  -3  23   4        1.65        0.00      2.67 o 
  -2  23   4        0.68        1.29      2.75 o 
  -1  23   4       23.52       25.61      4.09 o 
   0  23   4       25.20       27.21      3.57 o 
   1  23   4      108.81       91.06      6.19 o 
   2  23   4        3.63        0.25      1.70 o 
   3  23   4       25.74       29.11      2.48 o 
   4  23   4       22.87       33.01      2.38 o 
  -4  24   4        0.02        0.00      2.81 o 
  -3  24   4       14.17       14.68      3.41 o 
  -2  24   4       78.67       82.64      7.19 o 
  -1  24   4        3.22        3.54      2.62 o 
   0  24   4       12.79       11.72      4.59 o 
   1  24   4      277.85      282.82      9.58 o 
   2  24   4      414.90      382.73      9.97 o 
   3  24   4       17.64       17.28      2.30 o 
   4  24   4       17.10       21.30      2.24 o 
  -4  25   4        0.24        0.00      3.05 o 
  -3  25   4       76.96       76.55      5.47 o 
  -2  25   4       32.79       31.04      4.05 o 
  -1  25   4       31.58       27.39      3.69 o 
   0  25   4       77.33       75.10      5.15 o 
   1  25   4      342.43      343.42     10.85 o 
   2  25   4        4.33        8.84      3.12 o 
   3  25   4        1.37        0.54      2.57 o 
   4  25   4        7.09       12.09      2.35 o 
  -3  26   4        0.12        0.00      5.36 o 
  -2  26   4       16.42       15.87      3.65 o 
  -1  26   4        2.74        2.34      2.80 o 
   0  26   4        7.14        8.16      2.98 o 
   1  26   4        5.62        7.74      3.13 o 
   2  26   4       62.77       61.41      4.83 o 
   3  26   4        0.49        0.12      2.60 o 
  -3  27   4       44.69       51.32      5.00 o 
  -2  27   4       34.55       39.46      4.51 o 
  -1  27   4        5.37        3.66      3.09 o 
   0  27   4        0.02        0.00      2.84 o 
   1  27   4      102.49      105.28      6.60 o 
   2  27   4        5.51        6.22      3.11 o 
   3  27   4        0.60        0.00      2.68 o 
  -2  28   4        2.76        1.10      3.13 o 
  -1  28   4       25.92       27.91      4.06 o 
   0  28   4       27.44       17.57      3.90 o 
   1  28   4        2.40        8.33      3.37 o 
   2  28   4        4.13       14.28      3.73 o 
  -1  29   4        2.09        0.97      3.03 o 
   0  29   4       59.74       69.59      5.64 o 
   1  29   4        2.21        3.05      3.40 o 
  -8   1   5        3.35        3.53      1.65 o 
  -7   1   5        1.30        2.33      0.95 o 
  -6   1   5      266.04      262.50      3.45 o 
  -5   1   5      612.34      606.08      5.75 o 
  -4   1   5       29.22       22.32      0.88 o 
  -3   1   5       27.37       17.99      0.61 o 
  -2   1   5        2.57        6.10      0.56 o 
  -1   1   5      393.25      390.03      4.47 o 
   0   1   5        4.11        3.02      0.68 o 
   1   1   5      306.94      295.15      4.82 o 
   2   1   5       13.97       24.41      0.96 o 
   3   1   5       86.32       88.60      2.02 o 
   4   1   5      150.23      153.84      3.88 o 
   5   1   5        0.51        2.47      1.04 o 
   6   1   5        9.11        9.58      1.37 o 
   7   1   5        4.78        6.07      1.76 o 
  -8   2   5        9.13        7.56      1.79 o 
  -7   2   5       10.03        7.82      1.13 o 
  -6   2   5       75.86       75.48      1.79 o 
  -5   2   5       29.32       24.22      1.15 o 
  -4   2   5      572.33      563.44      5.77 o 
  -3   2   5      475.51      469.91      4.77 o 
  -2   2   5      313.39      289.00      2.85 o 
  -1   2   5       34.93       32.83      0.74 o 
   0   2   5      175.82      181.54      2.22 o 
   1   2   5      114.33      104.53      2.57 o 
   2   2   5      345.24      363.36      4.82 o 
   3   2   5     2257.76     2299.30     26.36 o 
   4   2   5      512.64      528.05      7.08 o 
   5   2   5      187.70      191.11      3.45 o 
   6   2   5       11.55       15.66      1.80 o 
   7   2   5        2.01        2.86      1.49 o 
  -8   3   5        0.62        0.00      1.46 o 
  -7   3   5       49.74       46.55      1.73 o 
  -6   3   5        5.86        4.69      0.90 o 
  -5   3   5      264.88      260.26      3.23 o 
  -4   3   5       18.81       20.60      0.83 o 
  -3   3   5      778.24      745.01      6.29 o 
  -2   3   5      284.14      270.57      2.97 o 
  -1   3   5     2131.76     2235.67     18.58 o 
   0   3   5      812.04      801.80      7.86 o 
   1   3   5      385.40      368.44      5.26 o 
   2   3   5       65.68       48.59      1.52 o 
   3   3   5       62.49       75.16      2.23 o 
   4   3   5        0.25        0.30      0.79 o 
   5   3   5       50.09       48.21      1.73 o 
   6   3   5       40.72       39.74      1.65 o 
   7   3   5       25.06       23.94      2.16 o 
  -8   4   5        0.27        0.38      1.51 o 
  -7   4   5       25.13       15.80      1.37 o 
  -6   4   5        0.02        0.00      0.77 o 
  -5   4   5       62.78       52.39      1.31 o 
  -4   4   5       95.23      103.06      1.66 o 
  -3   4   5      392.19      421.90      4.72 o 
  -2   4   5     4054.08     4296.43     41.27 o 
  -1   4   5     2009.66     2022.05     16.13 o 
   0   4   5        5.63        6.56      0.36 o 
   1   4   5      351.99      373.73      4.88 o 
   2   4   5      146.90      144.15      2.44 o 
   3   4   5       40.55       47.58      1.41 o 
   4   4   5        0.00        0.04      0.58 o 
   5   4   5        4.72        3.02      1.31 o 
   6   4   5        2.71        2.43      1.07 o 
   7   4   5       42.15       50.15      2.68 o 
  -8   5   5        0.14        0.00      1.39 o 
  -7   5   5        0.84        0.00      1.03 o 
  -6   5   5       91.28       88.23      1.92 o 
  -5   5   5        7.88       11.00      0.86 o 
  -4   5   5      116.17       91.83      1.64 o 
  -3   5   5      201.24      192.44      2.53 o 
  -2   5   5       37.57       44.20      1.27 o 
  -1   5   5      371.19      390.31      3.76 o 
   0   5   5       59.43       53.48      0.87 o 
   1   5   5      818.22      795.16      8.88 o 
   2   5   5      539.80      571.84      7.22 o 
   3   5   5       56.17       68.51      1.59 o 
   4   5   5      170.51      154.10      2.74 o 
   5   5   5        5.87        6.35      1.74 o 
   6   5   5       39.27       48.00      1.84 o 
   7   5   5       16.38       17.66      3.04 o 
  -7   6   5        0.27        0.00      1.19 o 
  -6   6   5       21.71       16.79      1.06 o 
  -5   6   5       50.75       54.41      1.45 o 
  -4   6   5      377.03      390.77      4.15 o 
  -3   6   5      299.79      327.72      3.67 o 
  -2   6   5      435.06      475.45      4.89 o 
  -1   6   5     3201.31     3495.70     33.98 o 
   0   6   5     4788.81     5054.05     47.40 o 
   1   6   5     6163.54     6242.58     65.33 o 
   2   6   5      504.87      471.77      5.71 o 
   3   6   5       78.74       95.87      3.21 o 
   4   6   5       67.52       72.52      2.36 o 
   5   6   5       10.47       10.40      2.96 o 
   6   6   5        0.89        1.32      1.14 o 
   7   6   5       30.85       32.08      2.64 o 
  -7   7   5       14.49       10.53      1.49 o 
  -6   7   5       37.72       40.84      1.44 o 
  -5   7   5       35.79       35.41      1.44 o 
  -4   7   5       50.97       54.13      1.65 o 
  -3   7   5      177.46      174.78      2.29 o 
  -2   7   5      100.79      108.06      1.53 o 
  -1   7   5      198.50      237.75      2.79 o 
   0   7   5     1336.30     1347.54     12.51 o 
   1   7   5     2666.22     2681.72     30.76 o 
   2   7   5      483.12      515.96      5.69 o 
   3   7   5       87.99       79.53      1.76 o 
   4   7   5      516.37      507.46      6.33 o 
   5   7   5      510.74      491.40      7.69 o 
   6   7   5      242.93      227.65      3.95 o 
   7   7   5        1.35        2.24      1.68 o 
  -7   8   5        1.48        1.65      1.44 o 
  -6   8   5        3.81        4.26      1.02 o 
  -5   8   5        0.00        0.00      0.73 o 
  -4   8   5      145.77      170.32      3.42 o 
  -3   8   5      409.50      427.93      5.48 o 
  -2   8   5       72.01      107.64      1.58 o 
  -1   8   5      777.57      828.63      8.48 o 
   0   8   5     1061.28     1092.66     10.85 o 
   1   8   5     1083.07     1180.80     12.27 o 
   2   8   5       19.56       15.80      0.85 o 
   3   8   5       30.57       37.01      1.26 o 
   4   8   5       13.56       18.36      1.75 o 
   5   8   5        3.92        6.78      1.64 o 
   6   8   5       93.65       97.69      3.16 o 
   7   8   5       66.11       79.81      2.78 o 
  -7   9   5        0.14        0.97      1.51 o 
  -6   9   5       10.51       12.03      1.28 o 
  -5   9   5       36.56       36.08      1.45 o 
  -4   9   5      120.78      134.97      2.39 o 
  -3   9   5      145.76      149.40      2.69 o 
  -2   9   5       12.73       13.94      0.53 o 
  -1   9   5       26.13       21.30      0.61 o 
   0   9   5     1257.98     1275.90     11.89 o 
   1   9   5      705.45      750.79      8.10 o 
   2   9   5      391.26      414.58      5.12 o 
   3   9   5      467.16      458.32      5.30 o 
   4   9   5      564.45      559.77      9.00 o 
   5   9   5       61.14       54.86      2.33 o 
   6   9   5       10.80       16.60      1.77 o 
   7   9   5        1.33        0.60      1.44 o 
  -7  10   5        2.10        2.43      1.55 o 
  -6  10   5      142.39      147.01      3.13 o 
  -5  10   5       97.37       81.16      2.45 o 
  -4  10   5       79.79       79.19      2.06 o 
  -3  10   5       56.43       67.22      1.56 o 
  -2  10   5       68.70      120.66      1.67 o 
  -1  10   5        5.46        2.11      0.29 o 
   0  10   5      794.96      807.33      8.13 o 
   1  10   5       76.12       87.04      1.50 o 
   2  10   5      268.66      288.27      3.79 o 
   3  10   5       13.34       19.84      1.39 o 
   4  10   5      245.07      230.29      4.42 o 
   5  10   5       69.91       69.36      2.66 o 
   6  10   5        0.86        0.26      1.44 o 
   7  10   5        3.85        3.69      1.79 o 
  -7  11   5        1.93        0.88      1.52 o 
  -6  11   5      100.19      104.88      3.14 o 
  -5  11   5       98.22      101.52      2.44 o 
  -4  11   5       72.27       72.75      2.92 o 
  -3  11   5        5.91        8.29      0.76 o 
  -2  11   5      454.26      443.39      4.66 o 
  -1  11   5      152.79      154.84      1.78 o 
   0  11   5      193.38      173.50      2.24 o 
   1  11   5        0.00        0.00      0.47 o 
   2  11   5      289.37      284.09      3.52 o 
   3  11   5      206.10      200.96      3.36 o 
   4  11   5      217.91      210.69      4.25 o 
   5  11   5       15.27       17.23      1.93 o 
   6  11   5        9.62        6.75      2.37 o 
   7  11   5       25.40       28.91      3.44 o 
  -7  12   5        0.11        0.00      1.45 o 
  -6  12   5       64.96       54.40      2.31 o 
  -5  12   5      485.99      454.40      7.51 o 
  -4  12   5      224.52      200.27      4.03 o 
  -3  12   5      453.62      480.92      5.99 o 
  -2  12   5      228.64      230.30      2.54 o 
  -1  12   5       72.88       68.91      1.08 o 
   0  12   5      666.19      652.78      7.29 o 
   1  12   5        3.41        5.19      0.59 o 
   2  12   5       38.48       39.04      0.92 o 
   3  12   5      486.08      486.52      6.60 o 
   4  12   5      535.18      526.40      8.09 o 
   5  12   5      282.40      285.54      5.42 o 
   6  12   5       39.65       41.94      2.37 o 
   7  12   5        1.10        5.31      1.91 o 
  -7  13   5        1.69        1.14      1.73 o 
  -6  13   5        8.47        6.32      1.70 o 
  -5  13   5       96.37       92.27      3.76 o 
  -4  13   5      284.42      253.59      6.96 o 
  -3  13   5      117.40      114.33      1.97 o 
  -2  13   5       23.29       21.26      0.83 o 
  -1  13   5       24.35       37.59      0.90 o 
   0  13   5       56.60       57.81      1.88 o 
   1  13   5        2.62        7.42      0.72 o 
   2  13   5      444.05      430.42      4.82 o 
   3  13   5      325.10      327.67      4.13 o 
   4  13   5       45.66       51.81      2.19 o 
   5  13   5       19.69       20.17      1.82 o 
   6  13   5       55.63       60.07      2.89 o 
  -7  14   5        8.69        5.51      2.37 o 
  -6  14   5        0.48        0.21      1.71 o 
  -5  14   5       74.43       84.51      3.25 o 
  -4  14   5      284.75      316.51      5.10 o 
  -3  14   5      178.02      185.87      3.41 o 
  -2  14   5      109.26       91.86      1.57 o 
  -1  14   5      108.03      101.62      1.63 o 
   0  14   5       76.07       74.39      1.43 o 
   1  14   5        5.68        9.01      0.89 o 
   2  14   5      796.25      798.20      8.54 o 
   3  14   5        4.88        6.28      0.86 o 
   4  14   5        0.65        0.00      0.88 o 
   5  14   5       16.05       11.57      1.12 o 
   6  14   5        3.39        4.34      1.66 o 
  -7  15   5        4.23        1.71      2.10 o 
  -6  15   5        0.20        0.00      1.66 o 
  -5  15   5       70.34       60.15      2.62 o 
  -4  15   5        1.17        2.96      1.16 o 
  -3  15   5      112.63      101.40      2.83 o 
  -2  15   5        1.22        1.33      0.56 o 
  -1  15   5     1111.73     1093.57     10.73 o 
   0  15   5        3.75        4.37      0.69 o 
   1  15   5        2.45        2.40      0.74 o 
   2  15   5       72.23       70.14      1.56 o 
   3  15   5      246.08      217.59      2.91 o 
   4  15   5       21.85       21.35      1.13 o 
   5  15   5       12.19       12.22      1.28 o 
   6  15   5        2.78        2.41      1.20 o 
  -6  16   5        0.00        0.28      1.84 o 
  -5  16   5        7.80        7.10      2.04 o 
  -4  16   5       31.02       25.60      1.92 o 
  -3  16   5        3.65        2.18      0.77 o 
  -2  16   5     2128.97     2166.41     21.69 o 
  -1  16   5      442.54      439.71      5.15 o 
   0  16   5       22.76       18.90      0.82 o 
   1  16   5      422.58      410.66      5.31 o 
   2  16   5       22.55       23.38      1.10 o 
   3  16   5      156.72      148.32      2.33 o 
   4  16   5        2.99        3.26      1.10 o 
   5  16   5        0.89        0.00      1.00 o 
   6  16   5       14.10       13.23      1.55 o 
  -6  17   5       11.82        9.53      2.18 o 
  -5  17   5       64.38       70.01      5.74 o 
  -4  17   5        1.67        0.83      1.58 o 
  -3  17   5        0.73        0.00      0.80 o 
  -2  17   5       39.65       38.15      1.29 o 
  -1  17   5      255.09      259.35      3.67 o 
   0  17   5      191.47      181.00      2.71 o 
   1  17   5        4.12        1.84      0.76 o 
   2  17   5      180.02      168.91      2.80 o 
   3  17   5      117.63      110.54      2.05 o 
   4  17   5       76.22       72.58      1.67 o 
   5  17   5       12.49       15.59      1.27 o 
   6  17   5       23.28       25.94      1.52 o 
  -6  18   5        4.23        8.45      4.42 o 
  -5  18   5        0.82        0.00      2.58 o 
  -4  18   5       43.91       52.83      3.09 o 
  -3  18   5        0.67        0.00      1.22 o 
  -2  18   5       86.07       86.20      1.90 o 
  -1  18   5      223.31      233.47      4.59 o 
   0  18   5      337.65      324.69      4.54 o 
   1  18   5      601.73      594.77      7.71 o 
   2  18   5       76.97       70.22      1.97 o 
   3  18   5      132.02      128.62      2.31 o 
   4  18   5        0.00        1.72      0.80 o 
   5  18   5        0.00        0.00      0.74 o 
   6  18   5        0.24        0.73      1.53 o 
  -6  19   5        0.64        0.00      4.19 o 
  -5  19   5        6.53       10.55      3.05 o 
  -4  19   5      113.71      128.30      6.22 o 
  -3  19   5       10.49        4.10      4.09 o 
  -2  19   5      324.03      311.29      6.07 o 
  -1  19   5      153.63      171.21      3.33 o 
   0  19   5      803.30      792.89     10.76 o 
   1  19   5       37.33       42.60      1.75 o 
   2  19   5      370.62      342.23      5.03 o 
   3  19   5      149.93      147.75      2.56 o 
   4  19   5      277.82      264.12      4.63 o 
   5  19   5       54.40       54.91      1.88 o 
  -5  20   5       32.33       39.84      4.18 o 
  -4  20   5      300.64      317.62     15.83 o 
  -3  20   5        0.27        0.00      2.67 o 
  -2  20   5      366.25      362.64     26.13 o 
  -1  20   5      182.27      184.64      8.80 o 
   0  20   5       93.81       98.71      2.58 o 
   1  20   5      513.48      499.32      8.07 o 
   2  20   5      166.28      152.99      3.55 o 
   3  20   5        4.99        7.19      1.19 o 
   4  20   5        0.35        1.81      1.09 o 
   5  20   5        0.05        1.18      1.05 o 
  -5  21   5       69.28       67.64      5.06 o 
  -4  21   5      142.84      155.18     17.21 o 
  -3  21   5        7.70        3.46      2.69 o 
  -2  21   5      152.80      154.49      6.73 o 
  -1  21   5       35.90       32.34      3.66 o 
   0  21   5       83.90       84.46      3.72 o 
   1  21   5       87.75       82.32      3.08 o 
   2  21   5        5.10        9.54      1.61 o 
   3  21   5       20.10       27.92      1.61 o 
   4  21   5       32.20       32.32      1.69 o 
   5  21   5       20.98       21.93      1.56 o 
  -5  22   5       24.82       28.54      7.76 o 
  -4  22   5       89.20       88.22     10.85 o 
  -3  22   5       34.15       34.59      3.94 o 
  -2  22   5       55.09       58.40      7.17 o 
  -1  22   5       28.81       27.43      3.52 o 
   0  22   5      108.11       85.82      5.26 o 
   1  22   5       91.84       97.47      9.10 o 
   2  22   5       48.39       42.37      2.76 o 
   3  22   5        1.12        0.00      1.33 o 
   4  22   5       33.81       36.98      2.70 o 
   5  22   5       30.80       36.47      2.21 o 
  -5  23   5        8.53        8.76      5.01 o 
  -4  23   5        8.96        9.40      3.28 o 
  -3  23   5        0.48        0.63      2.80 o 
  -2  23   5        3.72        4.22      2.86 o 
  -1  23   5       59.89       67.16      4.74 o 
   0  23   5       32.59       30.38      3.57 o 
   1  23   5      128.31      114.87      5.87 o 
   2  23   5       21.14       20.72      2.40 o 
   3  23   5       13.73       14.21      2.16 o 
   4  23   5       12.39        9.40      1.89 o 
  -4  24   5        7.90        5.70      5.93 o 
  -3  24   5       37.08       34.51      4.25 o 
  -2  24   5        3.74        4.01      2.77 o 
  -1  24   5        0.30        0.00      2.55 o 
   0  24   5      121.42      113.17      5.99 o 
   1  24   5        1.91        1.66      2.75 o 
   2  24   5        0.41        1.12      2.30 o 
   3  24   5        0.57        2.21      1.86 o 
   4  24   5        3.64        5.33      1.86 o 
  -4  25   5        7.47       12.61      3.69 o 
  -3  25   5        2.52        0.00      2.91 o 
  -2  25   5        1.34        0.00      2.65 o 
  -1  25   5        0.06        1.99      2.70 o 
   0  25   5       19.83       18.68      3.49 o 
   1  25   5       67.42       84.51      5.36 o 
   2  25   5        1.93        6.42      3.04 o 
   3  25   5      100.74      114.09      5.70 o 
  -3  26   5       12.11       16.63      5.20 o 
  -2  26   5       14.49       15.10      3.53 o 
  -1  26   5       21.22       23.69      3.71 o 
   0  26   5       13.36       14.89      3.40 o 
   1  26   5       21.38       20.39      3.97 o 
   2  26   5      202.28      194.54      9.60 o 
   3  26   5       16.58       14.90      3.23 o 
  -3  27   5       15.33       20.77      5.12 o 
  -2  27   5        7.50        5.68      3.27 o 
  -1  27   5        2.36        3.70      5.35 o 
   0  27   5        0.07        0.00      2.58 o 
   1  27   5      189.24      176.36      7.96 o 
   2  27   5        0.17        0.00      3.01 o 
  -2  28   5        6.94        9.94      3.69 o 
  -1  28   5       32.69       39.07      4.58 o 
   0  28   5        3.26        4.98      4.20 o 
   1  28   5        2.12        1.46      5.18 o 
  -8   0   6       16.19       20.51      3.67 o 
  -7   0   6       19.95       25.72      3.22 o 
  -6   0   6      251.77      245.39      5.40 o 
  -5   0   6      281.63      294.99      5.80 o 
  -4   0   6        0.58        0.00      1.10 o 
  -3   0   6     1538.86     1543.31     20.19 o 
  -2   0   6     1356.89     1403.56     16.87 o 
  -1   0   6     2160.05     2319.18     34.41 o 
   0   0   6      757.16      645.99     11.35 o 
   1   0   6      989.44     1004.24     16.90 o 
   2   0   6      432.59      453.67     10.17 o 
   3   0   6      239.96      226.45      6.29 o 
   4   0   6        2.29        2.00      2.14 o 
   5   0   6      208.71      198.68      5.60 o 
   6   0   6        3.00        0.26      1.60 o 
   7   0   6       36.67       38.60      3.03 o 
  -8   1   6        9.33        7.39      2.18 o 
  -7   1   6       42.50       42.71      2.22 o 
  -6   1   6        0.14        0.00      0.91 o 
  -5   1   6       45.34       45.60      1.39 o 
  -4   1   6      592.56      594.91      6.91 o 
  -3   1   6      196.32      196.12      2.29 o 
  -2   1   6      826.98      799.05      6.77 o 
  -1   1   6      811.34      848.62      9.16 o 
   0   1   6      157.05      149.56      2.13 o 
   1   1   6      110.26      116.62      2.54 o 
   2   1   6       66.32       40.62      1.26 o 
   3   1   6      268.93      248.21      3.60 o 
   4   1   6      134.53      138.51      3.23 o 
   5   1   6        1.39        0.92      1.15 o 
   6   1   6       19.79       20.77      1.56 o 
   7   1   6       39.51       44.81      2.26 o 
  -8   2   6       17.55       21.45      2.11 o 
  -7   2   6       26.48       23.29      1.90 o 
  -6   2   6        0.01        0.00      0.85 o 
  -5   2   6       13.74       10.78      0.87 o 
  -4   2   6        6.28        3.42      0.98 o 
  -3   2   6      262.31      275.72      3.13 o 
  -2   2   6        2.12        0.00      0.44 o 
  -1   2   6     1090.68     1185.11     11.75 o 
   0   2   6      699.81      689.18      7.87 o 
   1   2   6        0.02        0.00      0.64 o 
   2   2   6       13.15       10.58      0.75 o 
   3   2   6      260.87      258.69      3.86 o 
   4   2   6       74.13       81.17      2.20 o 
   5   2   6        8.40        6.35      1.45 o 
   6   2   6       22.27       24.45      1.95 o 
   7   2   6        1.00        3.11      1.50 o 
  -7   3   6        0.50        1.05      1.39 o 
  -6   3   6       61.88       64.97      1.71 o 
  -5   3   6      269.13      267.54      3.37 o 
  -4   3   6      733.15      721.28      7.19 o 
  -3   3   6      103.44      100.38      1.55 o 
  -2   3   6      635.76      667.88      6.97 o 
  -1   3   6       52.95       47.44      0.98 o 
   0   3   6      601.20      659.11      7.06 o 
   1   3   6      280.75      284.20      5.03 o 
   2   3   6      206.36      198.96      3.11 o 
   3   3   6      263.95      290.56      4.25 o 
   4   3   6       27.92       31.20      1.42 o 
   5   3   6       95.59       91.55      2.33 o 
   6   3   6        2.71        3.50      1.54 o 
   7   3   6        1.49        3.47      1.75 o 
  -7   4   6        0.00        1.27      1.29 o 
  -6   4   6       40.79       37.83      1.38 o 
  -5   4   6       45.30       50.01      1.34 o 
  -4   4   6      391.23      400.33      4.37 o 
  -3   4   6       99.25       94.62      1.38 o 
  -2   4   6      797.56      954.50      9.69 o 
  -1   4   6     4854.81     5166.89     42.52 o 
   0   4   6     1136.75     1245.95     12.06 o 
   1   4   6      824.70      806.46      9.78 o 
   2   4   6       18.91       19.31      0.98 o 
   3   4   6       84.76       82.31      1.90 o 
   4   4   6      372.74      383.93      5.06 o 
   5   4   6       13.15       10.07      1.50 o 
   6   4   6       81.24       79.23      3.31 o 
   7   4   6        8.86        6.44      1.83 o 
  -7   5   6        9.89        8.33      1.48 o 
  -6   5   6        0.27        0.00      0.83 o 
  -5   5   6      101.05       95.79      1.79 o 
  -4   5   6       14.61       10.21      0.85 o 
  -3   5   6       71.19       88.15      1.28 o 
  -2   5   6      691.18      717.35      7.52 o 
  -1   5   6     4510.39     5028.85     41.42 o 
   0   5   6      845.80      822.47      7.67 o 
   1   5   6     1127.02     1216.38     15.68 o 
   2   5   6        6.37        5.43      0.76 o 
   3   5   6       50.17       61.60      1.69 o 
   4   5   6       93.15       88.47      1.96 o 
   5   5   6       85.55       87.55      2.62 o 
   6   5   6       38.74       40.09      1.76 o 
   7   5   6        3.09        4.38      1.82 o 
  -7   6   6        0.45        0.00      1.21 o 
  -6   6   6       37.74       34.46      1.88 o 
  -5   6   6       68.38       69.06      1.51 o 
  -4   6   6        0.06        0.00      0.73 o 
  -3   6   6        4.37        7.14      0.50 o 
  -2   6   6      153.23      156.60      2.22 o 
  -1   6   6      110.45      121.07      1.51 o 
   0   6   6       42.95       36.21      0.79 o 
   1   6   6      710.45      685.67      7.88 o 
   2   6   6      526.64      518.91      6.79 o 
   3   6   6       22.44       22.42      1.13 o 
   4   6   6       10.24       14.14      1.49 o 
   5   6   6      364.90      366.58      6.44 o 
   6   6   6      101.12       94.54      2.76 o 
   7   6   6       67.69       81.01      3.30 o 
  -7   7   6       16.43       24.26      1.78 o 
  -6   7   6      265.09      279.14      4.23 o 
  -5   7   6      195.96      194.15      2.96 o 
  -4   7   6       26.99       26.93      0.87 o 
  -3   7   6      397.54      434.45      6.10 o 
  -2   7   6      382.10      346.34      3.98 o 
  -1   7   6     1220.72     1303.14     13.05 o 
   0   7   6       21.37       24.46      0.77 o 
   1   7   6      129.03      154.12      2.41 o 
   2   7   6      131.07      129.73      2.12 o 
   3   7   6        0.48        2.21      0.72 o 
   4   7   6       51.99       55.14      1.64 o 
   5   7   6       55.58       61.55      2.71 o 
   6   7   6       14.37       20.50      1.62 o 
   7   7   6       53.09       66.91      3.07 o 
  -7   8   6       51.25       40.92      2.41 o 
  -6   8   6      232.47      249.62      5.02 o 
  -5   8   6       13.21       14.55      1.14 o 
  -4   8   6       22.00       31.99      1.09 o 
  -3   8   6       67.34       67.22      1.41 o 
  -2   8   6      156.09      141.44      2.02 o 
  -1   8   6      913.62      991.21     10.08 o 
   0   8   6      247.69      265.94      3.10 o 
   1   8   6       18.41       23.18      0.81 o 
   2   8   6       96.11       91.49      2.15 o 
   3   8   6      318.73      314.64      4.32 o 
   4   8   6      165.81      164.53      3.29 o 
   5   8   6       28.71       34.42      1.83 o 
   6   8   6       89.41       88.86      2.75 o 
   7   8   6       34.13       29.41      2.44 o 
  -7   9   6       10.45       13.85      1.90 o 
  -6   9   6        3.75        5.19      1.48 o 
  -5   9   6      205.52      202.25      3.38 o 
  -4   9   6       48.85       50.35      2.14 o 
  -3   9   6       42.41       43.90      1.09 o 
  -2   9   6       32.77       35.64      0.94 o 
  -1   9   6      286.49      300.17      3.46 o 
   0   9   6      236.74      303.24      3.68 o 
   1   9   6      144.80      141.79      2.09 o 
   2   9   6       13.28       14.88      0.84 o 
   3   9   6        0.03        0.00      0.73 o 
   4   9   6      360.22      350.54      5.41 o 
   5   9   6      544.74      534.48      7.68 o 
   6   9   6       46.16       54.88      2.58 o 
   7   9   6        8.27       11.60      2.02 o 
  -7  10   6        3.43        3.37      1.63 o 
  -6  10   6      163.94      163.75      3.77 o 
  -5  10   6      439.32      452.70      6.32 o 
  -4  10   6        0.86        0.49      0.85 o 
  -3  10   6       65.12       68.03      1.38 o 
  -2  10   6      861.38      898.69      8.36 o 
  -1  10   6       94.38       89.43      1.18 o 
   0  10   6      742.09      746.50      7.64 o 
   1  10   6        2.55        4.43      0.55 o 
   2  10   6       85.73       85.22      2.03 o 
   3  10   6       24.20       30.05      1.89 o 
   4  10   6      104.34      112.59      2.85 o 
   5  10   6      168.60      145.19      3.76 o 
   6  10   6      183.82      184.61      4.54 o 
   7  10   6       22.96       18.44      2.97 o 
  -7  11   6        0.10        2.34      1.76 o 
  -6  11   6       32.08       31.93      1.94 o 
  -5  11   6        0.82        0.00      1.26 o 
  -4  11   6       31.24       34.79      1.52 o 
  -3  11   6      471.04      493.22      5.96 o 
  -2  11   6      608.79      643.24      6.19 o 
  -1  11   6        0.03        0.00      0.31 o 
   0  11   6       38.17       31.80      1.00 o 
   1  11   6       12.83        8.04      0.64 o 
   2  11   6      251.41      257.52      3.54 o 
   3  11   6      174.83      171.87      3.76 o 
   4  11   6       75.86       75.03      2.57 o 
   5  11   6       44.92       46.52      2.24 o 
   6  11   6      152.63      165.39      4.29 o 
  -7  12   6        3.30        0.13      1.74 o 
  -6  12   6       56.34       59.28      2.41 o 
  -5  12   6       36.31       30.64      2.18 o 
  -4  12   6       69.00       76.70      2.24 o 
  -3  12   6      131.21      139.76      2.50 o 
  -2  12   6       66.10       68.94      1.24 o 
  -1  12   6       34.76       46.38      0.86 o 
   0  12   6        0.05        0.00      0.52 o 
   1  12   6       82.65       72.96      1.52 o 
   2  12   6      416.71      434.23      4.82 o 
   3  12   6       35.60       33.83      1.17 o 
   4  12   6       68.03       67.97      2.43 o 
   5  12   6      135.11      146.11      3.72 o 
   6  12   6       27.16       30.31      2.20 o 
  -7  13   6       12.62        6.64      2.55 o 
  -6  13   6       14.03       12.79      1.92 o 
  -5  13   6        3.25        2.10      1.58 o 
  -4  13   6      535.42      486.03      7.00 o 
  -3  13   6        4.31        4.33      0.76 o 
  -2  13   6       33.68       32.64      0.96 o 
  -1  13   6       20.72       20.22      0.61 o 
   0  13   6        1.88        0.00      0.57 o 
   1  13   6        1.45        0.00      0.57 o 
   2  13   6       63.93       65.73      1.36 o 
   3  13   6       50.52       48.48      1.53 o 
   4  13   6        3.48        4.00      1.43 o 
   5  13   6        5.40        8.15      1.55 o 
   6  13   6        2.49        2.87      1.59 o 
  -7  14   6        0.90        0.16      4.36 o 
  -6  14   6        9.25       15.55      2.07 o 
  -5  14   6       20.41       21.09      2.00 o 
  -4  14   6        0.17        0.65      1.20 o 
  -3  14   6      140.08      125.67      2.64 o 
  -2  14   6       29.82       27.46      0.97 o 
  -1  14   6     1092.84     1128.29     10.18 o 
   0  14   6       65.27       56.56      1.42 o 
   1  14   6       17.39       17.03      0.91 o 
   2  14   6       89.34       90.70      1.72 o 
   3  14   6        3.53        7.35      0.90 o 
   4  14   6      107.90       94.98      2.06 o 
   5  14   6       70.35       77.96      2.83 o 
   6  14   6       45.61       44.82      2.48 o 
  -6  15   6       61.65       62.63      4.78 o 
  -5  15   6       12.25       11.74      1.87 o 
  -4  15   6      122.31      126.55      3.75 o 
  -3  15   6      541.31      545.67      7.66 o 
  -2  15   6      206.27      211.91      3.45 o 
  -1  15   6        0.51        1.97      0.71 o 
   0  15   6       47.94       42.82      1.29 o 
   1  15   6      385.80      365.96      4.66 o 
   2  15   6      854.38      856.80      9.02 o 
   3  15   6      783.46      749.33      8.27 o 
   4  15   6      112.07      105.87      2.27 o 
   5  15   6        3.82        4.96      1.45 o 
   6  15   6        0.25        0.00      1.11 o 
  -6  16   6        0.00        2.51      2.65 o 
  -5  16   6       14.81        9.85      2.33 o 
  -4  16   6       52.97       57.92      3.21 o 
  -3  16   6       69.17       68.52      2.25 o 
  -2  16   6        0.90        3.35      0.92 o 
  -1  16   6        6.76        9.00      0.97 o 
   0  16   6      198.59      201.17      3.89 o 
   1  16   6       57.17       53.30      1.55 o 
   2  16   6      196.40      195.41      2.88 o 
   3  16   6      197.17      196.80      2.84 o 
   4  16   6       19.90       20.53      1.37 o 
   5  16   6        0.76        0.00      0.94 o 
   6  16   6        7.55       11.29      1.64 o 
  -6  17   6       13.26       10.74      3.13 o 
  -5  17   6        0.02        0.00      1.89 o 
  -4  17   6       14.10        9.83      2.95 o 
  -3  17   6      368.83      365.88      9.32 o 
  -2  17   6     1845.51     1781.12     26.61 o 
  -1  17   6     1457.84     1455.67     16.87 o 
   0  17   6        3.33        0.37      0.79 o 
   1  17   6      321.08      343.63      4.90 o 
   2  17   6      965.46      914.93      9.71 o 
   3  17   6      176.86      158.77      2.71 o 
   4  17   6       41.93       40.90      1.32 o 
   5  17   6        4.09        6.13      1.27 o 
   6  17   6        0.04        0.00      1.17 o 
  -6  18   6        4.41        4.51      2.90 o 
  -5  18   6       20.74       22.18      4.02 o 
  -4  18   6      105.65      113.15      5.86 o 
  -3  18   6       95.50       99.72      7.51 o 
  -2  18   6      468.66      484.40     12.36 o 
  -1  18   6      464.19      474.55      7.03 o 
   0  18   6      284.39      293.20      7.10 o 
   1  18   6      379.01      362.33      6.18 o 
   2  18   6        0.18        1.86      1.18 o 
   3  18   6       10.24        7.37      0.96 o 
   4  18   6       23.54       24.77      1.17 o 
   5  18   6        7.77        8.83      0.87 o 
  -6  19   6       11.50       13.88      4.04 o 
  -5  19   6       11.43        9.74      3.20 o 
  -4  19   6        0.83        0.00      3.25 o 
  -3  19   6       17.93       16.88      3.03 o 
  -2  19   6        3.36        1.11      2.50 o 
  -1  19   6        0.49        0.00      1.15 o 
   0  19   6        1.35        1.49      0.93 o 
   1  19   6      420.13      406.46      6.22 o 
   2  19   6      150.94      134.28      2.63 o 
   3  19   6       54.91       52.22      1.83 o 
   4  19   6        1.20        1.50      0.98 o 
   5  19   6        0.46        1.20      1.26 o 
  -5  20   6       10.14        6.32      4.61 o 
  -4  20   6        0.67        1.50      2.78 o 
  -3  20   6        7.87        6.33      2.75 o 
  -2  20   6       19.77       14.05      5.19 o 
  -1  20   6      388.80      388.29     11.31 o 
   0  20   6      247.06      248.22      6.63 o 
   1  20   6      197.01      217.46      4.55 o 
   2  20   6       24.04       25.73      1.38 o 
   3  20   6       14.42       13.44      1.27 o 
   4  20   6        8.20        8.17      1.18 o 
   5  20   6        3.49        7.78      1.37 o 
  -5  21   6        0.27        1.90      3.41 o 
  -4  21   6        9.44        8.44      3.13 o 
  -3  21   6        0.22        0.50      2.72 o 
  -2  21   6        1.07        2.40      2.65 o 
  -1  21   6      198.85      200.60     12.49 o 
   0  21   6        8.70       11.66      2.03 o 
   1  21   6        8.18       10.12      2.02 o 
   2  21   6       19.47       22.57      1.49 o 
   3  21   6       24.60       24.73      1.67 o 
   4  21   6        3.59        3.63      1.29 o 
   5  21   6        9.32       13.45      1.43 o 
  -5  22   6       19.46       18.03      3.83 o 
  -4  22   6       47.10       51.28      4.56 o 
  -3  22   6       38.83       46.58      4.27 o 
  -2  22   6      101.15      109.02      6.90 o 
  -1  22   6        1.09        4.86      2.90 o 
   0  22   6        6.59        6.55      2.80 o 
   1  22   6       51.19       55.75      7.32 o 
   2  22   6       11.23        6.25      1.48 o 
   3  22   6        5.34        4.59      1.45 o 
   4  22   6        2.85        1.99      1.45 o 
  -4  23   6       63.47       73.45      5.57 o 
  -3  23   6       30.69       29.25      5.79 o 
  -2  23   6       74.81       71.79      5.17 o 
  -1  23   6       78.77       81.31      5.22 o 
   0  23   6       26.92       19.62      3.35 o 
   1  23   6      155.95      139.21      6.47 o 
   2  23   6       58.30       53.09      2.42 o 
   3  23   6       71.57       75.68      3.22 o 
   4  23   6       10.66       10.55      1.95 o 
  -4  24   6      107.90      129.47      7.21 o 
  -3  24   6      108.14      113.00      6.55 o 
  -2  24   6        6.25        7.50      3.36 o 
  -1  24   6       20.61       21.53      7.56 o 
   0  24   6       16.87       17.75      3.36 o 
   1  24   6       29.24       37.02      4.94 o 
   2  24   6       19.08       23.17      2.72 o 
   3  24   6       27.43       25.25      2.29 o 
  -3  25   6        0.98        2.87      5.91 o 
  -2  25   6       15.97       12.06      3.32 o 
  -1  25   6       37.49       37.81      4.32 o 
   0  25   6        0.15        0.00      2.85 o 
   1  25   6       88.87       94.94      5.85 o 
   2  25   6       84.20       75.58      4.07 o 
   3  25   6        5.65        5.31      2.37 o 
  -3  26   6       69.46       67.80      5.60 o 
  -2  26   6        2.35        0.00      3.13 o 
  -1  26   6        5.90        7.66      3.41 o 
   0  26   6        6.51        5.53      3.22 o 
   1  26   6       23.27       19.39      3.80 o 
   2  26   6       14.29       12.43      3.03 o 
  -2  27   6       38.53       37.20      4.72 o 
  -1  27   6        5.31        2.03      3.30 o 
   0  27   6        2.33        3.11      3.11 o 
   1  27   6        6.20        8.84      6.51 o 
   2  27   6       13.11       16.74      3.49 o 
  -1  28   6        2.01        2.73      5.08 o 
   0  28   6       38.39       36.28     10.18 o 
   1  28   6        4.47        3.28      4.35 o 
  -7   1   7       22.98       20.39      2.54 o 
  -6   1   7      524.68      529.30      7.74 o 
  -5   1   7        0.25        1.81      0.98 o 
  -4   1   7      128.14      120.92      2.97 o 
  -3   1   7      425.24      437.34      4.42 o 
  -2   1   7      532.43      499.75      5.45 o 
  -1   1   7      185.83      210.13      2.54 o 
   0   1   7     1221.03     1247.97     12.99 o 
   1   1   7       14.86       15.76      1.05 o 
   2   1   7      151.73      187.50      3.27 o 
   3   1   7       21.90       19.61      1.03 o 
   4   1   7       30.46       36.79      1.16 o 
   5   1   7        0.05        0.00      1.17 o 
   6   1   7        0.35        0.00      1.20 o 
   7   1   7        3.61        5.04      1.74 o 
  -7   2   7       35.56       38.40      3.09 o 
  -6   2   7        1.05        0.00      1.37 o 
  -5   2   7        1.85        2.55      0.84 o 
  -4   2   7      521.74      533.03      6.25 o 
  -3   2   7      260.90      256.13      2.88 o 
  -2   2   7      979.31     1058.57     10.37 o 
  -1   2   7      599.77      583.17      5.53 o 
   0   2   7     1199.61     1274.16     14.18 o 
   1   2   7       57.63       59.94      2.30 o 
   2   2   7       94.70       87.43      3.15 o 
   3   2   7      337.60      330.64      4.35 o 
   4   2   7       86.46       82.38      1.70 o 
   5   2   7        4.69        2.30      1.40 o 
   6   2   7        0.24        0.00      1.32 o 
   7   2   7        2.47        4.09      1.57 o 
  -7   3   7        0.17        0.00      1.62 o 
  -6   3   7       26.33       19.87      2.01 o 
  -5   3   7        3.18        4.16      0.88 o 
  -4   3   7        0.02        0.00      0.70 o 
  -3   3   7       11.39       14.14      0.70 o 
  -2   3   7       12.68       25.43      0.81 o 
  -1   3   7       21.43       18.97      0.65 o 
   0   3   7       16.38        5.78      0.99 o 
   1   3   7       52.69       47.62      2.33 o 
   2   3   7       25.59       26.06      1.15 o 
   3   3   7       13.20       13.05      0.99 o 
   4   3   7       69.36       66.85      1.55 o 
   5   3   7        2.92        1.85      0.94 o 
   6   3   7       49.54       54.49      3.11 o 
   7   3   7       43.70       48.69      2.25 o 
  -7   4   7       10.13        7.13      1.57 o 
  -6   4   7        3.59        0.00      1.11 o 
  -5   4   7      129.57      137.35      2.40 o 
  -4   4   7        1.45        1.66      0.96 o 
  -3   4   7        0.58        0.60      0.66 o 
  -2   4   7      952.29      942.73      9.17 o 
  -1   4   7       54.40       84.54      1.24 o 
   0   4   7        0.02        1.68      0.58 o 
   1   4   7     1538.47     1580.49     20.48 o 
   2   4   7      282.39      281.87      4.20 o 
   3   4   7      449.07      435.30      6.01 o 
   4   4   7       66.82       56.34      1.60 o 
   5   4   7       27.60       26.76      2.00 o 
   6   4   7       11.02       11.49      1.80 o 
   7   4   7       11.45       10.47      2.06 o 
  -7   5   7        6.23        7.20      1.49 o 
  -6   5   7       24.17       22.04      1.64 o 
  -5   5   7       55.34       45.69      1.48 o 
  -4   5   7       57.89       53.79      1.26 o 
  -3   5   7        2.55        4.15      0.48 o 
  -2   5   7        3.74        6.85      0.65 o 
  -1   5   7      347.45      369.75      3.66 o 
   0   5   7     1902.97     1987.75     25.24 o 
   1   5   7      528.15      585.39      7.65 o 
   2   5   7       56.87       59.60      1.72 o 
   3   5   7       19.85       21.41      1.17 o 
   4   5   7       20.50       16.47      1.29 o 
   5   5   7        0.22        0.48      1.21 o 
   6   5   7        1.89        0.00      1.50 o 
   7   5   7       16.14       17.91      2.96 o 
  -7   6   7        2.90        3.44      1.63 o 
  -6   6   7       56.23       58.30      2.07 o 
  -5   6   7        3.03        0.86      1.04 o 
  -4   6   7       38.97       29.23      1.07 o 
  -3   6   7       71.81       64.34      1.28 o 
  -2   6   7      193.08      208.59      2.81 o 
  -1   6   7     1883.69     2060.71     18.15 o 
   0   6   7     1435.75     1551.58     14.98 o 
   1   6   7     1174.81     1291.36     14.24 o 
   2   6   7      358.45      366.95      5.76 o 
   3   6   7       22.42       25.83      1.69 o 
   4   6   7       73.84       89.09      2.88 o 
   5   6   7        0.24        1.81      1.27 o 
   6   6   7        0.00        1.93      1.22 o 
   7   6   7        3.95       10.08      1.99 o 
  -7   7   7        3.44        5.51      2.41 o 
  -6   7   7        6.34        6.74      1.27 o 
  -5   7   7       62.94       63.98      1.87 o 
  -4   7   7      212.03      207.70      2.93 o 
  -3   7   7        0.34        0.00      0.49 o 
  -2   7   7       27.82       23.59      0.80 o 
  -1   7   7      356.04      378.13      4.60 o 
   0   7   7     1994.31     2043.33     29.81 o 
   1   7   7      205.91      207.12      2.58 o 
   2   7   7       27.51       34.21      1.53 o 
   3   7   7      159.58      149.33      2.74 o 
   4   7   7       83.59       87.21      3.42 o 
   5   7   7      462.23      450.27      8.43 o 
   6   7   7      196.33      201.93      4.59 o 
   7   7   7       28.67       29.81      2.47 o 
  -7   8   7       11.18       14.84      1.93 o 
  -6   8   7        0.16        0.71      1.36 o 
  -5   8   7      237.01      238.19      4.46 o 
  -4   8   7       13.24        9.19      1.12 o 
  -3   8   7        3.60        1.25      0.55 o 
  -2   8   7      224.78      229.40      2.91 o 
  -1   8   7      575.83      669.35      8.13 o 
   0   8   7       20.37       35.46      1.10 o 
   1   8   7      479.71      594.31      6.63 o 
   2   8   7       16.26       13.45      0.84 o 
   3   8   7        7.76        6.77      0.89 o 
   4   8   7        7.47        5.76      1.70 o 
   5   8   7        3.03        3.78      1.33 o 
   6   8   7       14.95       15.11      1.90 o 
   7   8   7        0.04        0.00      1.74 o 
  -7   9   7        0.79        4.16      1.68 o 
  -6   9   7        1.04        0.97      1.34 o 
  -5   9   7       38.90       42.46      2.92 o 
  -4   9   7      408.74      411.16      9.30 o 
  -3   9   7       83.08       88.88      1.74 o 
  -2   9   7       61.22       58.70      1.27 o 
  -1   9   7       52.01       64.15      1.49 o 
   0   9   7     2451.73     2497.70     24.09 o 
   1   9   7      721.87      730.19      9.76 o 
   2   9   7      161.58      176.49      2.52 o 
   3   9   7      225.24      231.87      3.89 o 
   4   9   7        6.70        7.88      1.23 o 
   5   9   7        0.10        1.73      1.25 o 
   6   9   7       38.65       41.95      2.42 o 
  -7  10   7       81.60       84.74      4.43 o 
  -6  10   7       19.30       20.54      1.78 o 
  -5  10   7      115.46      123.61      3.88 o 
  -4  10   7      124.72      128.38      3.36 o 
  -3  10   7      119.87      118.83      1.78 o 
  -2  10   7        7.11        5.38      0.59 o 
  -1  10   7       24.55       29.34      1.47 o 
   0  10   7       80.19       88.75      1.54 o 
   1  10   7       81.44       90.93      1.58 o 
   2  10   7       12.84       13.47      0.75 o 
   3  10   7      157.38      156.78      3.06 o 
   4  10   7       45.34       49.86      1.95 o 
   5  10   7       40.58       47.61      2.06 o 
   6  10   7       14.65       18.85      1.91 o 
  -7  11   7        0.29        1.64      2.34 o 
  -6  11   7       26.84       32.22      2.17 o 
  -5  11   7       31.65       29.89      2.20 o 
  -4  11   7      146.38      138.21      3.42 o 
  -3  11   7        3.82        5.77      0.59 o 
  -2  11   7      198.04      188.08      2.41 o 
  -1  11   7       91.08       84.24      1.51 o 
   0  11   7       46.51       51.69      1.22 o 
   1  11   7        8.32        6.02      0.68 o 
   2  11   7      188.19      200.03      2.83 o 
   3  11   7       40.54       43.57      1.69 o 
   4  11   7        1.48        1.82      1.12 o 
   5  11   7        0.31        0.00      1.28 o 
   6  11   7       13.11       16.32      1.96 o 
  -7  12   7        1.58        0.00      2.56 o 
  -6  12   7        0.10        0.00      1.76 o 
  -5  12   7      187.52      190.08      4.92 o 
  -4  12   7      339.81      326.58      4.85 o 
  -3  12   7        0.87        0.69      0.58 o 
  -2  12   7        4.33        7.02      0.94 o 
  -1  12   7       53.84       56.47      1.04 o 
   0  12   7     1015.68      997.28     11.52 o 
   1  12   7      193.47      189.53      2.75 o 
   2  12   7        1.63        1.85      0.52 o 
   3  12   7       16.87       15.03      0.99 o 
   4  12   7      179.84      176.45      3.87 o 
   5  12   7       65.32       67.49      2.72 o 
   6  12   7        0.57        0.18      1.54 o 
  -6  13   7        0.12        2.07      1.85 o 
  -5  13   7       70.08       68.31      3.04 o 
  -4  13   7       49.46       47.13      4.33 o 
  -3  13   7      630.29      667.93      8.85 o 
  -2  13   7      214.77      212.49      3.02 o 
  -1  13   7       69.71       64.91      1.10 o 
   0  13   7      146.54      138.08      3.24 o 
   1  13   7        2.13        0.90      0.71 o 
   2  13   7       22.37       23.61      0.92 o 
   3  13   7        0.00        0.00      0.80 o 
   4  13   7       12.56       14.67      2.20 o 
   5  13   7       37.02       37.30      2.13 o 
   6  13   7       35.44       36.17      2.33 o 
  -6  14   7       38.75       42.99      3.32 o 
  -5  14   7       31.50       28.73      3.89 o 
  -4  14   7       35.69       31.16      2.07 o 
  -3  14   7       61.61       65.74      1.77 o 
  -2  14   7       44.80       39.26      1.24 o 
  -1  14   7      437.62      439.04      4.89 o 
   0  14   7        0.25        0.00      0.61 o 
   1  14   7       16.77       21.42      1.01 o 
   2  14   7       22.79       19.67      0.93 o 
   3  14   7        0.00        0.00      0.87 o 
   4  14   7       32.44       30.14      1.49 o 
   5  14   7      104.06      107.14      3.29 o 
   6  14   7        9.22       12.60      2.24 o 
  -6  15   7       49.16       53.89      3.67 o 
  -5  15   7       10.35       18.93      2.54 o 
  -4  15   7      108.06      104.21      4.21 o 
  -3  15   7      506.58      518.72      9.06 o 
  -2  15   7      397.37      361.84      4.89 o 
  -1  15   7     1397.56     1380.37     15.55 o 
   0  15   7       11.04       10.27      0.84 o 
   1  15   7        3.47        6.42      0.87 o 
   2  15   7       48.71       43.83      1.33 o 
   3  15   7        1.73        1.97      0.67 o 
   4  15   7       57.89       57.53      1.89 o 
   5  15   7        2.85        2.94      0.95 o 
   6  15   7       13.50       14.99      1.58 o 
  -6  16   7        0.33        2.98      2.82 o 
  -5  16   7       28.89       29.18      2.81 o 
  -4  16   7        0.21        0.00      1.77 o 
  -3  16   7        0.74        1.30      2.17 o 
  -2  16   7        2.62        2.23      0.83 o 
  -1  16   7       30.69       31.73      1.19 o 
   0  16   7       46.38       39.76      1.34 o 
   1  16   7      575.85      601.93      7.48 o 
   2  16   7      115.50      119.48      2.19 o 
   3  16   7      270.14      262.69      3.73 o 
   4  16   7        1.47        0.06      1.05 o 
   5  16   7       63.50       57.03      2.07 o 
  -6  17   7        0.04        1.69      3.55 o 
  -5  17   7      128.97      135.53      5.14 o 
  -4  17   7        1.49        0.00      1.71 o 
  -3  17   7       67.24       62.91      3.28 o 
  -2  17   7        5.53        5.48      1.61 o 
  -1  17   7      340.35      352.68      5.17 o 
   0  17   7      221.93      225.11      3.65 o 
   1  17   7       81.08       80.91      2.03 o 
   2  17   7        1.34        3.46      0.89 o 
   3  17   7       10.87       10.52      0.98 o 
   4  17   7       16.34       13.89      0.91 o 
   5  17   7        4.79        6.25      1.25 o 
  -6  18   7        7.80        2.92      4.16 o 
  -5  18   7        0.03        0.00      2.17 o 
  -4  18   7       26.60       23.07      2.50 o 
  -3  18   7       31.63       28.45      3.45 o 
  -2  18   7      180.86      175.51      4.96 o 
  -1  18   7      737.32      744.56      9.16 o 
   0  18   7       60.33       58.86      1.71 o 
   1  18   7      336.96      332.29      4.89 o 
   2  18   7      104.66       97.92      2.11 o 
   3  18   7        4.34        3.76      0.94 o 
   4  18   7       50.34       45.90      1.74 o 
   5  18   7        2.20        2.46      1.14 o 
  -5  19   7        0.12        0.76      2.19 o 
  -4  19   7       45.94       53.52      3.32 o 
  -3  19   7       24.31       24.81      4.33 o 
  -2  19   7       24.85       23.77      3.16 o 
  -1  19   7       34.47       44.50      4.29 o 
   0  19   7      124.92      125.54      3.19 o 
   1  19   7      539.11      519.54      6.96 o 
   2  19   7      298.95      272.26      4.05 o 
   3  19   7       15.31       15.27      1.27 o 
   4  19   7        7.75        7.30      1.12 o 
   5  19   7       11.05       11.68      1.15 o 
  -5  20   7        1.27        1.05      2.17 o 
  -4  20   7        0.71        2.72      2.05 o 
  -3  20   7        0.15        0.58      1.92 o 
  -2  20   7        4.05        6.27      7.32 o 
  -1  20   7        0.04        0.00      2.39 o 
   0  20   7       91.28       83.46      2.70 o 
   1  20   7      196.53      219.28      4.17 o 
   2  20   7        2.12        3.17      1.15 o 
   3  20   7        1.43        0.70      1.07 o 
   4  20   7        0.01        0.29      1.06 o 
  -5  21   7       14.49       11.41      3.19 o 
  -4  21   7       52.61       52.75      3.48 o 
  -3  21   7        0.11        0.00      2.65 o 
  -2  21   7       42.79       44.79      6.66 o 
  -1  21   7      143.12      148.96      6.87 o 
   0  21   7       14.26       12.52      2.07 o 
   1  21   7       49.36       57.77      2.44 o 
   2  21   7       38.06       40.79      1.81 o 
   3  21   7        1.32        1.02      1.23 o 
   4  21   7       10.52        9.01      1.50 o 
  -4  22   7       12.68       11.53      4.00 o 
  -3  22   7        0.41        0.00      2.78 o 
  -2  22   7        9.54        4.78      3.04 o 
  -1  22   7      105.34       96.78     12.25 o 
   0  22   7       31.08       51.58      4.32 o 
   1  22   7       94.03       83.05      3.28 o 
   2  22   7       20.22       21.46      1.71 o 
   3  22   7        8.11        7.80      1.49 o 
   4  22   7        3.46        0.00      1.37 o 
  -4  23   7        0.08        0.00      3.24 o 
  -3  23   7       22.03       21.89      4.45 o 
  -2  23   7        0.71        2.98      2.94 o 
  -1  23   7       27.04       26.04      5.16 o 
   0  23   7       27.19       25.75      3.82 o 
   1  23   7       69.97       83.41      3.99 o 
   2  23   7        4.58        6.04      1.73 o 
   3  23   7        0.60        0.00      1.58 o 
  -4  24   7       15.39       24.29      4.21 o 
  -3  24   7       10.40        6.73      3.54 o 
  -2  24   7        1.60        0.00      2.66 o 
  -1  24   7        1.06        0.00      2.79 o 
   0  24   7       34.24       38.87      4.07 o 
   1  24   7       89.57       89.29      4.25 o 
   2  24   7        8.96       10.15      2.91 o 
   3  24   7        1.82        2.71      1.73 o 
  -3  25   7      107.54      118.65      9.58 o 
  -2  25   7       25.68       19.49      3.95 o 
  -1  25   7       12.04       14.82      3.61 o 
   0  25   7       13.14       13.71      3.56 o 
   1  25   7       11.66       17.73      2.63 o 
   2  25   7        6.12        2.69      2.22 o 
  -2  26   7       17.26       13.96      3.96 o 
  -1  26   7       72.70       82.94      5.84 o 
   0  26   7        0.01        1.13      3.00 o 
   1  26   7        8.63       11.93      4.46 o 
   2  26   7        2.84        1.01      2.18 o 
  -1  27   7        8.01       11.36      3.67 o 
   0  27   7        1.80        0.00      3.12 o 
   1  27   7        0.13        0.00      3.11 o 
  -7   0   8        0.10        1.36      4.07 o 
  -6   0   8       52.86       61.05      3.26 o 
  -5   0   8      249.52      265.11      6.02 o 
  -4   0   8      327.71      298.10      6.80 o 
  -3   0   8       49.45       48.86      1.80 o 
  -2   0   8      338.63      338.02      5.99 o 
  -1   0   8      110.79      132.14      2.82 o 
   0   0   8      147.84      153.73      3.65 o 
   1   0   8       54.32       56.75      2.70 o 
   2   0   8      118.74      145.49      7.42 o 
   3   0   8      112.53      118.20      3.23 o 
   4   0   8      420.40      407.58     14.68 o 
   5   0   8       11.04        9.14      2.64 o 
   6   0   8        6.65        5.94      2.17 o 
   7   0   8        3.98        8.16      2.43 o 
  -7   1   8       52.86       62.56      3.48 o 
  -6   1   8        1.53        1.60      1.33 o 
  -5   1   8      681.13      660.35     13.31 o 
  -4   1   8       36.89       28.33      1.34 o 
  -3   1   8        0.33        0.00      0.49 o 
  -2   1   8      118.33      137.45      2.07 o 
  -1   1   8      275.81      282.77      3.50 o 
   0   1   8      174.49      169.10      2.59 o 
   1   1   8       21.73       24.47      1.34 o 
   2   1   8       15.66       13.70      1.03 o 
   3   1   8      203.10      201.34      3.24 o 
   4   1   8        8.65        8.05      1.55 o 
   5   1   8       47.84       43.42      3.03 o 
   6   1   8        2.19        0.00      1.35 o 
   7   1   8        7.06       11.26      1.97 o 
  -7   2   8        0.38        3.61      1.84 o 
  -6   2   8      150.37      151.09      3.76 o 
  -5   2   8      648.32      677.05     11.01 o 
  -4   2   8       90.00       97.44      2.16 o 
  -3   2   8        8.49        5.05      0.60 o 
  -2   2   8      137.28      120.26      2.52 o 
  -1   2   8      956.71     1001.72     10.75 o 
   0   2   8      261.29      261.20      3.32 o 
   1   2   8       35.47       35.25      2.28 o 
   2   2   8        4.44        6.38      0.83 o 
   3   2   8        7.26        9.67      0.95 o 
   4   2   8      198.47      184.46      3.87 o 
   5   2   8       32.60       30.87      1.72 o 
   6   2   8        3.66        4.68      1.64 o 
   7   2   8       15.53       20.26      2.17 o 
  -7   3   8        0.58        0.43      1.81 o 
  -6   3   8       23.83       25.86      1.81 o 
  -5   3   8       84.86       93.03      3.21 o 
  -4   3   8     1149.50     1136.57     11.54 o 
  -3   3   8       42.12       43.95      1.24 o 
  -2   3   8      142.22      128.23      1.87 o 
  -1   3   8      428.22      487.48      5.30 o 
   0   3   8      147.25      137.03      2.20 o 
   1   3   8      215.87      241.00      3.55 o 
   2   3   8       15.20       12.92      1.32 o 
   3   3   8        2.37        1.80      0.88 o 
   4   3   8       31.94       32.08      1.41 o 
   5   3   8        0.44        0.74      0.99 o 
   6   3   8        1.53        0.50      1.41 o 
  -7   4   8        3.24        2.59      2.20 o 
  -6   4   8       54.19       59.04      3.03 o 
  -5   4   8       82.99       82.17      2.60 o 
  -4   4   8      174.89      192.48      2.86 o 
  -3   4   8       36.16       38.29      1.24 o 
  -2   4   8       19.35       15.34      0.63 o 
  -1   4   8      467.43      457.56      4.92 o 
   0   4   8      615.43      628.54      7.00 o 
   1   4   8      227.36      229.41      3.89 o 
   2   4   8      285.24      289.80      5.50 o 
   3   4   8       96.76      107.44      2.41 o 
   4   4   8      207.15      212.08      4.26 o 
   5   4   8        0.71        0.00      1.05 o 
   6   4   8        0.04        1.09      1.80 o 
  -7   5   8       51.49       65.07      5.34 o 
  -6   5   8        6.22        3.58      1.35 o 
  -5   5   8      479.12      460.26      6.90 o 
  -4   5   8       43.38       48.39      2.08 o 
  -3   5   8       77.09       73.55      1.48 o 
  -2   5   8       38.48       34.24      0.86 o 
  -1   5   8        1.04        0.00      0.45 o 
   0   5   8      102.19      105.50      2.17 o 
   1   5   8      293.09      267.61      4.26 o 
   2   5   8       39.60       32.44      1.81 o 
   3   5   8       19.71       21.03      1.47 o 
   4   5   8        1.17        0.59      1.06 o 
   5   5   8       52.80       54.93      2.12 o 
   6   5   8       76.34       74.62      3.08 o 
  -7   6   8       28.72       31.57      2.70 o 
  -6   6   8       30.00       33.85      2.73 o 
  -5   6   8      182.36      189.25      3.85 o 
  -4   6   8      170.34      164.24      2.68 o 
  -3   6   8      638.37      634.79      7.85 o 
  -2   6   8      258.32      239.87      2.68 o 
  -1   6   8      809.05      780.74      8.50 o 
   0   6   8      440.20      427.52      4.96 o 
   1   6   8      587.39      600.77      6.72 o 
   2   6   8        3.31        2.22      0.94 o 
   3   6   8       75.77       68.61      2.54 o 
   4   6   8        0.14        1.31      1.10 o 
   5   6   8        6.74        8.56      1.49 o 
   6   6   8        0.07        0.00      1.54 o 
  -7   7   8       17.64       15.02      2.37 o 
  -6   7   8       54.32       52.96      2.67 o 
  -5   7   8      320.59      320.08      5.71 o 
  -4   7   8       27.55       22.67      1.85 o 
  -3   7   8        0.08        0.00      0.57 o 
  -2   7   8       34.68       42.14      1.10 o 
  -1   7   8       65.28       71.34      2.35 o 
   0   7   8      470.44      445.80      5.15 o 
   1   7   8      112.98      105.62      1.69 o 
   2   7   8        4.65        6.93      1.08 o 
   3   7   8        6.89        3.77      1.09 o 
   4   7   8      128.02      121.28      3.23 o 
   5   7   8       19.48       13.27      1.50 o 
   6   7   8        0.62        0.00      1.63 o 
  -7   8   8       15.54       14.29      2.95 o 
  -6   8   8       21.87       19.53      2.10 o 
  -5   8   8      194.04      183.13      7.65 o 
  -4   8   8       16.68       18.99      1.54 o 
  -3   8   8       20.80       20.80      0.96 o 
  -2   8   8        2.94        7.31      0.68 o 
  -1   8   8      373.41      368.41      6.83 o 
   0   8   8      505.25      525.60      6.12 o 
   1   8   8        0.59        0.63      0.55 o 
   2   8   8       47.06       45.25      1.89 o 
   3   8   8       11.89        8.33      1.09 o 
   4   8   8       30.90       25.14      1.70 o 
   5   8   8       33.49       37.20      1.90 o 
   6   8   8       10.61       16.86      1.69 o 
  -7   9   8       12.35        9.38      3.55 o 
  -6   9   8       33.78       38.06      2.40 o 
  -5   9   8        9.55       10.55      1.66 o 
  -4   9   8      110.52      119.25      3.73 o 
  -3   9   8        0.02        0.00      0.59 o 
  -2   9   8       34.99       37.10      1.16 o 
  -1   9   8      179.23      164.21      3.33 o 
   0   9   8     1257.73     1313.90     15.18 o 
   1   9   8      648.01      654.97      7.49 o 
   2   9   8       73.63       78.18      1.59 o 
   3   9   8        9.84        9.78      1.15 o 
   4   9   8        9.81       13.18      1.39 o 
   5   9   8       35.16       39.91      1.98 o 
   6   9   8       36.40       38.83      2.10 o 
  -7  10   8        0.00        1.67      2.34 o 
  -6  10   8       27.79       27.31      2.54 o 
  -5  10   8      117.15      116.86      3.50 o 
  -4  10   8        2.22        0.45      0.98 o 
  -3  10   8        5.60        8.24      0.78 o 
  -2  10   8      199.51      214.03      3.04 o 
  -1  10   8       34.31       35.20      1.64 o 
   0  10   8      279.81      247.52      3.69 o 
   1  10   8      118.67      128.24      2.06 o 
   2  10   8      150.46      152.31      2.37 o 
   3  10   8       74.72       70.50      2.13 o 
   4  10   8       14.35       14.78      1.43 o 
   5  10   8       73.65       85.09      2.67 o 
   6  10   8       15.63       21.73      1.81 o 
  -6  11   8        0.73        0.00      1.79 o 
  -5  11   8      271.14      273.64      7.32 o 
  -4  11   8      181.12      167.06      5.12 o 
  -3  11   8       89.11       96.34      1.77 o 
  -2  11   8       17.14       14.38      0.99 o 
  -1  11   8       18.99       13.08      1.11 o 
   0  11   8       78.65       75.94      1.64 o 
   1  11   8        0.05        0.00      0.61 o 
   2  11   8        4.38        3.93      0.70 o 
   3  11   8       64.97       61.52      2.00 o 
   4  11   8        5.03        7.24      1.34 o 
   5  11   8        1.17        3.03      1.35 o 
   6  11   8       18.51       15.70      1.99 o 
  -6  12   8        4.06        2.22      1.96 o 
  -5  12   8        1.26        0.00      2.12 o 
  -4  12   8       38.36       31.91      2.63 o 
  -3  12   8       52.42       48.23      1.54 o 
  -2  12   8      112.57      114.07      2.03 o 
  -1  12   8       44.88       45.59      1.61 o 
   0  12   8      641.91      652.25      7.95 o 
   1  12   8       16.39       14.26      0.89 o 
   2  12   8       32.91       26.65      1.05 o 
   3  12   8      395.70      393.42      5.67 o 
   4  12   8      477.21      473.02      7.61 o 
   5  12   8       28.56       38.42      2.19 o 
   6  12   8        0.63        2.11      1.88 o 
  -6  13   8       25.62       30.26      2.69 o 
  -5  13   8       23.94       28.52      2.77 o 
  -4  13   8       30.81       39.39      2.84 o 
  -3  13   8        0.22        0.55      0.79 o 
  -2  13   8       39.68       36.80      1.29 o 
  -1  13   8        1.26        2.35      0.88 o 
   0  13   8      183.36      177.65      2.93 o 
   1  13   8        0.07        0.42      0.71 o 
   2  13   8       99.49      113.44      1.96 o 
   3  13   8       99.97       98.35      2.74 o 
   4  13   8       62.49       62.71      2.12 o 
   5  13   8        4.04        7.04      1.90 o 
   6  13   8       14.74       10.59      2.17 o 
  -6  14   8       25.59       23.60      2.58 o 
  -5  14   8       84.64       84.32      4.01 o 
  -4  14   8       48.85       45.88      2.90 o 
  -3  14   8       26.76       21.67      1.29 o 
  -2  14   8      175.62      187.98      3.60 o 
  -1  14   8       28.85       21.62      1.32 o 
   0  14   8        2.21        2.06      0.74 o 
   1  14   8       22.66       21.79      1.11 o 
   2  14   8       16.25       13.62      0.89 o 
   3  14   8       39.13       50.78      2.48 o 
   4  14   8      129.76      135.17      3.38 o 
   5  14   8      103.70       94.34      4.47 o 
  -6  15   8        6.93        7.93      3.20 o 
  -5  15   8        3.93        3.40      2.48 o 
  -4  15   8        1.12        4.08      1.87 o 
  -3  15   8        1.01        0.00      1.43 o 
  -2  15   8      141.55      137.28      2.72 o 
  -1  15   8      280.59      269.93      5.44 o 
   0  15   8      235.87      235.74      3.43 o 
   1  15   8        0.01        0.00      0.78 o 
   2  15   8        0.58        0.00      0.72 o 
   3  15   8      199.43      201.11      3.05 o 
   4  15   8      206.08      198.09      3.77 o 
   5  15   8       36.17       36.73      1.68 o 
  -6  16   8       45.90       45.87      3.50 o 
  -5  16   8       13.09        8.86      2.35 o 
  -4  16   8        1.00        1.46      1.76 o 
  -3  16   8        8.84       12.23      1.90 o 
  -2  16   8       38.96       38.13      1.88 o 
  -1  16   8      443.40      431.76      5.97 o 
   0  16   8      305.42      310.54      4.23 o 
   1  16   8       84.56       84.15      1.98 o 
   2  16   8       99.55       84.74      2.06 o 
   3  16   8        4.84        4.84      0.88 o 
   4  16   8       23.61       28.90      1.60 o 
   5  16   8        7.31        8.69      1.27 o 
  -5  17   8        0.11        1.51      2.17 o 
  -4  17   8        1.10        0.00      1.75 o 
  -3  17   8      108.90       99.84      3.91 o 
  -2  17   8       65.83       58.10      2.69 o 
  -1  17   8       12.30       11.16      1.43 o 
   0  17   8        3.39        1.73      0.85 o 
   1  17   8      187.16      182.75      3.26 o 
   2  17   8       94.57       81.24      2.27 o 
   3  17   8      122.77      114.21      2.33 o 
   4  17   8        0.57        0.61      0.76 o 
   5  17   8       10.32       10.73      1.40 o 
  -5  18   8       12.49       11.10      4.03 o 
  -4  18   8        2.50        5.69      2.12 o 
  -3  18   8        6.98        8.39      1.82 o 
  -2  18   8       56.65       50.34      4.32 o 
  -1  18   8        7.25        7.49      1.92 o 
   0  18   8      147.62      149.40      3.16 o 
   1  18   8       42.64       50.36      1.79 o 
   2  18   8       81.36       68.02      1.92 o 
   3  18   8       37.52       38.55      1.62 o 
   4  18   8       10.79       14.93      1.19 o 
   5  18   8       19.47       16.58      1.49 o 
  -5  19   8       11.20        9.26      2.48 o 
  -4  19   8       14.11       11.27      2.58 o 
  -3  19   8       52.09       53.03      4.53 o 
  -2  19   8       42.79       39.14      3.97 o 
  -1  19   8        0.88        0.00      1.58 o 
   0  19   8       35.56       35.50      1.85 o 
   1  19   8       23.42       23.43      1.56 o 
   2  19   8      126.04      135.54      2.72 o 
   3  19   8        1.62        0.71      1.04 o 
   4  19   8       28.80       29.97      1.51 o 
  -5  20   8        2.36        0.56      2.28 o 
  -4  20   8        0.01        0.83      3.14 o 
  -3  20   8        2.69        2.61      2.92 o 
  -2  20   8        2.99        1.31      2.73 o 
  -1  20   8       29.25       31.44      2.61 o 
   0  20   8        3.30        5.54      1.98 o 
   1  20   8      109.00       96.78      2.99 o 
   2  20   8      229.34      222.22      6.14 o 
   3  20   8       65.79       53.92      2.19 o 
   4  20   8       12.84        9.37      1.28 o 
  -4  21   8       14.08       11.94      3.77 o 
  -3  21   8        2.86        5.36      3.13 o 
  -2  21   8       23.22       18.59      3.61 o 
  -1  21   8       47.65       46.07      4.36 o 
   0  21   8      223.94      228.61      6.49 o 
   1  21   8       11.85       15.97      1.67 o 
   2  21   8       14.96       19.24      1.78 o 
   3  21   8        4.16        6.90      1.62 o 
   4  21   8        4.49        3.77      1.43 o 
  -4  22   8       30.03       42.01      4.73 o 
  -3  22   8       89.75       96.29      7.03 o 
  -2  22   8       15.80       11.31      3.25 o 
  -1  22   8        2.61        1.53      2.87 o 
   0  22   8      206.08      210.67      8.08 o 
   1  22   8       32.23       38.03      2.84 o 
   2  22   8       75.35       75.22      3.17 o 
   3  22   8        1.38        0.00      1.39 o 
  -4  23   8       41.94       45.48      5.11 o 
  -3  23   8        0.87        0.00      2.92 o 
  -2  23   8        4.85        8.67      3.22 o 
  -1  23   8       43.88       47.52      4.56 o 
   0  23   8       65.42       68.17      4.97 o 
   1  23   8        1.52        0.00      2.64 o 
   2  23   8       20.58       26.93      2.07 o 
   3  23   8       42.27       45.96      2.50 o 
  -3  24   8        5.85        3.51      4.09 o 
  -2  24   8        8.01       14.46      3.61 o 
  -1  24   8       11.24       10.17      3.27 o 
   0  24   8        0.01        0.00      3.43 o 
   1  24   8      102.61       94.21      6.23 o 
   2  24   8       16.43       17.51      2.58 o 
  -2  25   8        8.68        9.32      3.56 o 
  -1  25   8       45.86       49.20      7.41 o 
   0  25   8        1.11        0.00      2.98 o 
   1  25   8       14.74       18.00      3.60 o 
   2  25   8      113.16      112.63      4.79 o 
  -1  26   8        0.43        0.19      3.21 o 
   0  26   8        1.78        5.72      3.38 o 
   1  26   8        2.45        6.19      3.52 o 
  -7   1   9       30.03       27.81      4.16 o 
  -6   1   9        2.24        4.35      1.39 o 
  -5   1   9       47.51       46.76      2.27 o 
  -4   1   9        4.23        1.53      1.00 o 
  -3   1   9      742.98      750.74      8.54 o 
  -2   1   9      193.15      218.75      3.13 o 
  -1   1   9       39.43       29.57      1.24 o 
   0   1   9        0.00        0.00      0.54 o 
   1   1   9       84.71       70.96      1.22 o 
   2   1   9       14.04       15.30      1.25 o 
   3   1   9       15.70       19.48      2.75 o 
   4   1   9        0.86        0.18      0.96 o 
   5   1   9       63.44       57.19      3.91 o 
   6   1   9        2.69        2.87      1.58 o 
  -7   2   9       30.60       41.70      5.01 o 
  -6   2   9        1.35        0.00      1.28 o 
  -5   2   9       17.90       23.55      2.88 o 
  -4   2   9      177.82      170.86      3.12 o 
  -3   2   9      235.47      264.43      3.46 o 
  -2   2   9        0.70        0.00      0.57 o 
  -1   2   9      111.04      104.48      2.19 o 
   0   2   9      245.86      239.87      3.46 o 
   1   2   9        4.85        4.91      0.48 o 
   2   2   9        9.85       10.70      1.35 o 
   3   2   9        4.49        5.66      1.08 o 
   4   2   9        6.78        8.49      1.15 o 
   5   2   9       39.23       37.46      2.10 o 
   6   2   9       51.68       44.97      2.41 o 
  -7   3   9       11.76       11.17      2.51 o 
  -6   3   9       29.81       31.91      2.08 o 
  -5   3   9      266.92      286.30      5.39 o 
  -4   3   9       50.29       56.02      1.75 o 
  -3   3   9      333.73      342.61      4.01 o 
  -2   3   9        7.98        8.40      0.67 o 
  -1   3   9       29.22       30.51      1.25 o 
   0   3   9        0.97        0.56      0.71 o 
   1   3   9       46.41       43.56      1.14 o 
   2   3   9      450.87      447.49      6.91 o 
   3   3   9        3.56        7.78      1.13 o 
   4   3   9        4.20        4.82      1.13 o 
   5   3   9       83.98       91.33      3.32 o 
   6   3   9      104.37      108.20      4.27 o 
  -7   4   9        0.18        1.11      2.08 o 
  -6   4   9       27.66       32.30      2.51 o 
  -5   4   9       33.99       40.04      2.50 o 
  -4   4   9      879.49      911.79     14.92 o 
  -3   4   9      116.84      112.81      1.83 o 
  -2   4   9       28.87       29.87      1.01 o 
  -1   4   9       13.79       13.68      0.94 o 
   0   4   9      212.80      192.02      3.24 o 
   1   4   9      246.82      238.86      3.35 o 
   2   4   9       29.23       26.10      1.74 o 
   3   4   9       14.33       10.82      1.60 o 
   4   4   9       38.41       35.66      2.46 o 
   5   4   9       15.27       17.98      1.55 o 
   6   4   9        8.39        6.41      2.13 o 
  -7   5   9        7.19        8.63      2.47 o 
  -6   5   9        5.72        4.94      1.74 o 
  -5   5   9      150.34      159.85      3.53 o 
  -4   5   9       24.92       29.28      1.50 o 
  -3   5   9      265.84      248.26      3.06 o 
  -2   5   9       55.31       49.74      1.12 o 
  -1   5   9       41.08       32.22      1.06 o 
   0   5   9      159.10      167.54      2.68 o 
   1   5   9       93.41       99.16      2.02 o 
   2   5   9        0.02        0.00      1.10 o 
   3   5   9       70.89       60.91      2.73 o 
   4   5   9      316.58      314.22      5.71 o 
   5   5   9        5.04        4.16      1.47 o 
   6   5   9        0.00        0.00      1.66 o 
  -7   6   9        0.43        2.15      2.04 o 
  -6   6   9        0.19        0.00      1.54 o 
  -5   6   9        8.85       10.06      2.01 o 
  -4   6   9       48.30       50.46      1.54 o 
  -3   6   9        0.34        0.00      0.66 o 
  -2   6   9       28.28       33.26      1.06 o 
  -1   6   9       41.77       38.95      1.18 o 
   0   6   9      175.67      167.32      2.45 o 
   1   6   9       32.40       35.29      1.15 o 
   2   6   9       42.15       36.37      1.97 o 
   3   6   9        3.19        3.68      1.22 o 
   4   6   9       25.73       26.59      1.75 o 
   5   6   9       59.88       52.23      1.96 o 
   6   6   9        0.59        2.32      1.79 o 
  -7   7   9        0.25        0.00      1.92 o 
  -6   7   9       18.99       20.67      2.13 o 
  -5   7   9       50.64       53.31      2.89 o 
  -4   7   9        1.76        3.18      1.17 o 
  -3   7   9       19.28       20.22      1.28 o 
  -2   7   9       13.90       15.91      0.96 o 
  -1   7   9       47.42       54.73      1.49 o 
   0   7   9        6.10        3.64      0.62 o 
   1   7   9       31.27       28.48      1.04 o 
   2   7   9        1.40        2.43      1.38 o 
   3   7   9      157.88      160.19      3.69 o 
   4   7   9      237.92      234.72      4.42 o 
   5   7   9      108.31      101.70      2.86 o 
   6   7   9      129.13      138.73      5.22 o 
  -7   8   9        7.38        1.16      2.45 o 
  -6   8   9        7.35       10.05      2.66 o 
  -5   8   9        3.84        0.05      1.73 o 
  -4   8   9       60.22       45.16      2.21 o 
  -3   8   9      143.55      146.03      2.65 o 
  -2   8   9        0.03        0.00      0.66 o 
  -1   8   9        5.74        7.01      0.76 o 
   0   8   9      368.71      389.02      5.17 o 
   1   8   9      190.70      170.22      2.61 o 
   2   8   9      103.84      104.20      2.34 o 
   3   8   9       34.18       30.85      1.71 o 
   4   8   9       41.91       43.19      1.94 o 
   5   8   9        9.05        6.79      1.42 o 
   6   8   9       32.62       44.48      2.71 o 
  -6   9   9        0.18        0.55      1.79 o 
  -5   9   9       48.48       44.34      2.77 o 
  -4   9   9      267.97      223.90      7.30 o 
  -3   9   9        4.33        3.86      0.85 o 
  -2   9   9        0.21        0.00      0.72 o 
  -1   9   9      376.02      382.72      5.76 o 
   0   9   9        5.91        4.63      0.83 o 
   1   9   9      429.26      415.26      5.49 o 
   2   9   9        1.19        0.59      0.78 o 
   3   9   9       35.13       36.49      1.66 o 
   4   9   9       33.51       28.49      2.32 o 
   5   9   9      113.01      110.58      3.09 o 
   6   9   9       36.38       45.09      2.73 o 
  -6  10   9       12.11       10.38      2.11 o 
  -5  10   9       27.76       28.89      2.43 o 
  -4  10   9      622.26      600.55     20.15 o 
  -3  10   9        4.46        3.44      0.85 o 
  -2  10   9        1.66        0.13      0.67 o 
  -1  10   9        0.00        0.87      0.90 o 
   0  10   9      212.20      226.82      4.03 o 
   1  10   9      486.91      510.74      6.49 o 
   2  10   9       98.65       94.92      1.85 o 
   3  10   9      103.36       98.70      2.55 o 
   4  10   9       43.48       44.12      1.95 o 
   5  10   9        2.15        3.94      1.39 o 
   6  10   9       55.11       56.52      2.79 o 
  -6  11   9        0.12        0.00      1.83 o 
  -5  11   9       27.21       24.82      2.37 o 
  -4  11   9        3.50        3.20      1.93 o 
  -3  11   9      248.44      260.33      5.40 o 
  -2  11   9        0.22        0.00      0.87 o 
  -1  11   9       40.46       36.32      1.65 o 
   0  11   9        1.25        1.59      0.83 o 
   1  11   9      996.88      984.08     10.21 o 
   2  11   9       19.04       16.19      0.88 o 
   3  11   9      188.82      196.01      3.69 o 
   4  11   9       71.12       68.47      2.79 o 
   5  11   9       93.47       87.77      3.20 o 
   6  11   9       19.56       18.03      2.37 o 
  -6  12   9        7.64        4.33      2.09 o 
  -5  12   9        7.12        9.64      2.24 o 
  -4  12   9       46.92       49.68      4.72 o 
  -3  12   9      108.70      117.43      3.15 o 
  -2  12   9       91.50       99.11      2.13 o 
  -1  12   9       58.34       58.19      1.92 o 
   0  12   9      280.51      255.40      4.48 o 
   1  12   9       12.30       14.25      0.96 o 
   2  12   9       74.35       75.51      1.64 o 
   3  12   9       14.37       19.05      1.40 o 
   4  12   9       43.32       45.60      2.42 o 
   5  12   9       18.37       20.58      2.52 o 
  -6  13   9        0.08        0.00      1.93 o 
  -5  13   9        0.29        0.38      1.98 o 
  -4  13   9        0.62        0.00      1.77 o 
  -3  13   9      121.83      119.06      3.16 o 
  -2  13   9      346.88      331.50      5.47 o 
  -1  13   9       14.04       19.67      1.35 o 
   0  13   9       24.83       20.58      1.29 o 
   1  13   9       25.50       23.77      1.20 o 
   2  13   9      162.64      160.61      2.59 o 
   3  13   9      283.08      288.65      5.35 o 
   4  13   9       47.57       48.59      2.58 o 
   5  13   9       83.73       90.46      6.21 o 
  -6  14   9        0.00        0.00      1.95 o 
  -5  14   9        0.27        0.00      1.83 o 
  -4  14   9        3.59        4.51      1.91 o 
  -3  14   9      129.38      124.79      3.23 o 
  -2  14   9      165.79      160.56      3.75 o 
  -1  14   9      496.54      491.60      7.18 o 
   0  14   9       10.67        8.96      0.89 o 
   1  14   9      156.97      165.21      2.77 o 
   2  14   9       58.10       44.13      1.36 o 
   3  14   9      270.11      249.06      4.21 o 
   4  14   9       71.00       76.19      2.60 o 
   5  14   9        6.97       10.40      1.33 o 
  -6  15   9        3.07        3.20      2.09 o 
  -5  15   9        2.40        5.03      2.18 o 
  -4  15   9        0.19        0.00      2.32 o 
  -3  15   9       84.96       92.52      5.65 o 
  -2  15   9      225.00      213.95      4.43 o 
  -1  15   9      282.28      265.87      4.59 o 
   0  15   9       21.34       25.63      1.17 o 
   1  15   9       15.04       16.93      1.10 o 
   2  15   9       14.24       14.62      1.00 o 
   3  15   9       22.69       25.49      1.15 o 
   4  15   9        9.48        7.98      1.24 o 
   5  15   9        5.95        4.43      1.40 o 
  -5  16   9        2.29        0.00      2.06 o 
  -4  16   9       25.18       20.28      2.39 o 
  -3  16   9       68.73       65.90      3.10 o 
  -2  16   9       11.23       15.80      2.05 o 
  -1  16   9       21.80       21.25      1.94 o 
   0  16   9        1.58        2.05      0.90 o 
   1  16   9       47.06       43.08      1.64 o 
   2  16   9        4.85        3.65      0.95 o 
   3  16   9        3.22        3.14      0.88 o 
   4  16   9        1.14        1.28      1.15 o 
   5  16   9       12.36       13.54      1.43 o 
  -5  17   9       22.31       19.38      3.32 o 
  -4  17   9       13.28       18.94      2.42 o 
  -3  17   9       20.03       26.71      6.19 o 
  -2  17   9       61.88       64.51      5.60 o 
  -1  17   9       46.18       43.40      2.76 o 
   0  17   9      166.64      170.65      3.88 o 
   1  17   9      438.67      453.09      7.98 o 
   2  17   9      120.41      119.82      2.65 o 
   3  17   9       56.28       56.65      1.88 o 
   4  17   9       11.46       10.06      1.51 o 
  -5  18   9        3.17        2.65      2.33 o 
  -4  18   9       68.35       78.86      6.31 o 
  -3  18   9        0.29        0.00      2.44 o 
  -2  18   9        2.66        2.84      1.71 o 
  -1  18   9        4.57        1.63      1.83 o 
   0  18   9        2.02        1.09      1.45 o 
   1  18   9       15.88       24.95      1.56 o 
   2  18   9        1.48        2.69      1.06 o 
   3  18   9       29.90       31.30      1.55 o 
   4  18   9       16.52       20.95      1.34 o 
  -5  19   9        1.41        0.00      3.04 o 
  -4  19   9        4.34        9.26      3.65 o 
  -3  19   9        9.97       15.29      4.43 o 
  -2  19   9       85.31       72.99      3.40 o 
  -1  19   9        3.44        3.76      1.91 o 
   0  19   9        8.60        8.27      1.71 o 
   1  19   9        9.10        6.41      1.42 o 
   2  19   9       48.33       50.19      2.07 o 
   3  19   9        4.06        3.87      1.16 o 
   4  19   9        4.80        3.57      1.17 o 
  -4  20   9       87.10       90.07      8.13 o 
  -3  20   9       85.34       87.64      5.90 o 
  -2  20   9       28.70       35.51      5.19 o 
  -1  20   9       24.04       22.55      2.96 o 
   0  20   9      399.38      407.16      9.39 o 
   1  20   9       22.02       30.48      1.94 o 
   2  20   9        0.15        1.12      1.24 o 
   3  20   9        2.50        0.44      1.25 o 
   4  20   9        2.96        2.29      1.35 o 
  -4  21   9        3.80        4.69      4.44 o 
  -3  21   9       19.88       21.19      4.00 o 
  -2  21   9       23.62       20.77      3.67 o 
  -1  21   9       44.53       39.70      3.02 o 
   0  21   9       19.81       24.44      2.70 o 
   1  21   9       10.63       18.56      2.07 o 
   2  21   9        9.61        5.12      1.52 o 
   3  21   9        1.94        1.20      1.35 o 
  -3  22   9        3.78        2.48      3.12 o 
  -2  22   9        9.24       10.17      3.39 o 
  -1  22   9       56.13       54.29      4.82 o 
   0  22   9       78.47       85.62      4.18 o 
   1  22   9      235.48      266.76      7.39 o 
   2  22   9       24.54       32.96      2.65 o 
   3  22   9        1.49        0.00      1.49 o 
  -3  23   9        0.81        0.00      4.78 o 
  -2  23   9        7.05        5.43      3.18 o 
  -1  23   9       12.87        6.13      3.33 o 
   0  23   9        0.01        0.84      2.92 o 
   1  23   9        0.65        1.19      2.27 o 
   2  23   9       28.72       29.64      3.03 o 
  -2  24   9       20.18       18.35      3.94 o 
  -1  24   9       13.87       11.23      3.55 o 
   0  24   9       11.74       19.45      3.77 o 
   1  24   9        9.55       11.10      3.30 o 
   2  24   9       14.53       16.13      2.84 o 
  -1  25   9        0.29        1.05      3.20 o 
   0  25   9       33.24       28.88      4.19 o 
   1  25   9       28.64       20.45      5.64 o 
  -7   0  10        4.67        5.84      3.05 o 
  -6   0  10        0.36        0.00      1.92 o 
  -5   0  10      157.67      159.01      6.48 o 
  -4   0  10      115.97      106.49      3.76 o 
  -3   0  10      186.35      169.75      4.72 o 
  -2   0  10        3.59        1.87      1.06 o 
  -1   0  10      821.83      786.21     12.42 o 
   0   0  10      987.61      961.51     14.82 o 
   1   0  10      121.05      121.65      2.77 o 
   2   0  10       25.33       18.33      2.28 o 
   3   0  10        0.00        0.00      2.97 o 
   4   0  10      149.18      136.02      4.36 o 
   5   0  10       10.00        6.23      3.00 o 
   6   0  10        0.81        0.17      2.20 o 
  -7   1  10        6.02        5.69      2.13 o 
  -6   1  10       36.77       41.79      2.16 o 
  -5   1  10       25.39       19.55      1.79 o 
  -4   1  10      138.02      133.34      4.74 o 
  -3   1  10       40.77       35.02      1.57 o 
  -2   1  10        3.75        0.00      0.92 o 
  -1   1  10      249.91      213.63      3.20 o 
   0   1  10        5.75        4.57      0.85 o 
   1   1  10       71.37       62.81      1.32 o 
   2   1  10       42.67       35.84      1.83 o 
   3   1  10      124.25      109.40      2.89 o 
   4   1  10      117.65      107.14      2.91 o 
   5   1  10      151.86      137.16      4.61 o 
   6   1  10       33.59       32.06      2.27 o 
  -7   2  10        1.56        0.00      1.90 o 
  -6   2  10       48.67       50.27      2.56 o 
  -5   2  10        7.38        5.09      1.89 o 
  -4   2  10       11.02        5.92      1.79 o 
  -3   2  10      179.34      163.82      2.96 o 
  -2   2  10      674.80      672.27      7.23 o 
  -1   2  10     1342.18     1346.00     15.28 o 
   0   2  10       13.55       10.22      0.92 o 
   1   2  10      172.26      162.27      2.49 o 
   2   2  10      245.80      249.47      5.64 o 
   3   2  10       24.63       24.14      1.64 o 
   4   2  10       35.03       31.94      3.07 o 
   5   2  10        0.12        0.17      1.42 o 
   6   2  10        4.00        1.73      2.03 o 
  -7   3  10        0.00        0.00      1.95 o 
  -6   3  10       65.46       67.10      3.28 o 
  -5   3  10       10.08        7.50      1.48 o 
  -4   3  10        0.08        0.00      0.96 o 
  -3   3  10      146.95      139.00      2.89 o 
  -2   3  10      252.98      253.28      3.81 o 
  -1   3  10      218.85      220.46      5.10 o 
   0   3  10        8.05        3.15      0.82 o 
   1   3  10      546.94      533.82      6.24 o 
   2   3  10      538.21      534.04      8.17 o 
   3   3  10       20.87       19.56      1.55 o 
   4   3  10      105.66      110.02      3.01 o 
   5   3  10       33.91       32.48      1.96 o 
   6   3  10        6.18        2.89      2.12 o 
  -7   4  10       18.10       14.22      2.37 o 
  -6   4  10       49.13       42.79      2.82 o 
  -5   4  10       10.86       10.33      2.23 o 
  -4   4  10        2.48        1.93      1.64 o 
  -3   4  10      537.83      538.64      6.61 o 
  -2   4  10       17.68       24.43      1.22 o 
  -1   4  10      123.19       98.47      2.78 o 
   0   4  10        9.61        3.25      0.89 o 
   1   4  10      129.33      113.79      2.16 o 
   2   4  10       46.19       44.91      2.01 o 
   3   4  10        0.12        0.00      1.15 o 
   4   4  10       10.07        7.98      1.46 o 
   5   4  10        1.50        2.58      1.49 o 
   6   4  10       40.33       44.27      3.59 o 
  -6   5  10        9.33        7.99      2.00 o 
  -5   5  10        1.84        2.64      1.84 o 
  -4   5  10      207.01      198.42      3.92 o 
  -3   5  10      326.57      316.42      4.27 o 
  -2   5  10        0.26        0.00      0.50 o 
  -1   5  10        8.36        6.29      1.09 o 
   0   5  10     1240.15     1208.31     13.87 o 
   1   5  10      129.53      134.07      2.42 o 
   2   5  10       27.45       27.15      1.95 o 
   3   5  10       57.31       56.96      3.62 o 
   4   5  10      333.33      346.47      6.08 o 
   5   5  10       85.84       98.73      3.25 o 
   6   5  10        2.72        5.93      2.52 o 
  -6   6  10        6.81        6.76      2.03 o 
  -5   6  10       24.41       20.90      2.25 o 
  -4   6  10      391.40      411.12     10.86 o 
  -3   6  10      159.89      141.81      2.58 o 
  -2   6  10        4.80        3.12      0.74 o 
  -1   6  10        3.46        4.16      0.92 o 
   0   6  10       74.56       74.44      1.85 o 
   1   6  10      725.03      686.20      8.34 o 
   2   6  10      437.60      414.89      6.60 o 
   3   6  10       88.29       79.99      3.13 o 
   4   6  10      143.65      157.40      4.05 o 
   5   6  10      222.10      211.84      4.71 o 
   6   6  10       44.09       57.67      4.06 o 
  -6   7  10        1.33        0.20      1.86 o 
  -5   7  10       12.29       12.27      2.14 o 
  -4   7  10       43.02       39.05      2.13 o 
  -3   7  10       37.46       27.81      2.12 o 
  -2   7  10      128.28      118.99      2.27 o 
  -1   7  10       18.86       18.78      1.43 o 
   0   7  10       93.30       79.01      1.96 o 
   1   7  10       84.41       84.52      1.93 o 
   2   7  10        1.93        0.30      1.03 o 
   3   7  10      337.93      335.47      6.80 o 
   4   7  10      185.82      173.98      3.85 o 
   5   7  10        1.11        2.88      1.37 o 
   6   7  10       40.09       45.28      2.76 o 
  -6   8  10        7.04        2.81      2.04 o 
  -5   8  10       79.54       75.01      3.43 o 
  -4   8  10        3.21        2.83      1.80 o 
  -3   8  10       22.27       32.68      4.25 o 
  -2   8  10       29.28       30.29      1.60 o 
  -1   8  10      214.38      207.86      4.65 o 
   0   8  10       38.99       43.15      1.50 o 
   1   8  10       48.40       49.56      1.56 o 
   2   8  10       50.49       46.99      1.97 o 
   3   8  10      277.98      265.42      5.18 o 
   4   8  10       75.11       79.87      2.60 o 
   5   8  10        5.26        3.11      1.44 o 
  -6   9  10        0.07        0.00      2.43 o 
  -5   9  10        2.24        3.40      1.77 o 
  -4   9  10        4.39        7.59      1.77 o 
  -3   9  10       40.02       46.78      2.86 o 
  -2   9  10       78.26       85.57      2.54 o 
  -1   9  10      547.26      575.49      8.17 o 
   0   9  10       63.22       64.06      1.76 o 
   1   9  10      908.90      905.56     13.36 o 
   2   9  10      169.51      169.96      2.99 o 
   3   9  10       51.46       52.83      2.38 o 
   4   9  10        3.03        3.15      1.51 o 
   5   9  10       19.97       23.39      2.08 o 
  -6  10  10       10.93       13.03      2.30 o 
  -5  10  10        4.62        1.55      1.76 o 
  -4  10  10       31.32       32.39      2.66 o 
  -3  10  10      214.02      213.22      5.71 o 
  -2  10  10       21.45       16.94      1.57 o 
  -1  10  10      121.49      119.45      3.09 o 
   0  10  10      169.64      175.65      3.15 o 
   1  10  10      138.79      146.82      2.79 o 
   2  10  10       58.15       54.12      1.46 o 
   3  10  10       12.69        9.93      1.14 o 
   4  10  10       21.26       18.07      1.87 o 
   5  10  10       11.26       13.77      1.86 o 
  -6  11  10        2.53        0.88      1.99 o 
  -5  11  10        0.04        0.00      1.67 o 
  -4  11  10       77.90       81.06      7.21 o 
  -3  11  10        2.97        1.38      1.58 o 
  -2  11  10       66.01       66.48      2.76 o 
  -1  11  10      533.28      583.70      9.18 o 
   0  11  10      309.22      292.43      4.64 o 
   1  11  10      109.38      103.86      2.13 o 
   2  11  10       79.49       80.45      1.81 o 
   3  11  10       25.47       26.04      1.54 o 
   4  11  10        1.86        2.25      2.06 o 
   5  11  10        3.85        1.39      1.64 o 
  -6  12  10        9.32        9.47      2.23 o 
  -5  12  10       11.79       11.77      2.11 o 
  -4  12  10       98.55      100.07      4.13 o 
  -3  12  10       66.09       63.54      3.08 o 
  -2  12  10      159.95      180.76      8.88 o 
  -1  12  10       47.71       72.93      2.78 o 
   0  12  10       32.37       18.51      1.19 o 
   1  12  10        2.31        1.96      0.79 o 
   2  12  10        0.40        0.13      0.79 o 
   3  12  10       88.26       90.13      2.60 o 
   4  12  10       80.11       83.99      2.41 o 
   5  12  10       25.00       23.73      2.39 o 
  -6  13  10        9.85        8.07      2.30 o 
  -5  13  10        0.36        0.00      1.90 o 
  -4  13  10        9.14        8.91      2.05 o 
  -3  13  10        3.14        0.10      1.68 o 
  -2  13  10      681.56      674.90     13.20 o 
  -1  13  10      357.62      348.58      6.16 o 
   0  13  10      287.34      265.27      4.52 o 
   1  13  10        0.72        1.50      0.79 o 
   2  13  10      110.38      112.30      2.20 o 
   3  13  10        0.00        1.06      0.71 o 
   4  13  10        1.49        0.00      1.23 o 
   5  13  10        1.75        1.56      1.91 o 
  -5  14  10        2.42        0.00      1.93 o 
  -4  14  10        9.98        8.79      2.24 o 
  -3  14  10        5.87        5.49      1.74 o 
  -2  14  10       22.74       20.04      2.32 o 
  -1  14  10      207.17      203.63      5.01 o 
   0  14  10       23.72       29.01      1.69 o 
   1  14  10      139.58      118.33      2.24 o 
   2  14  10       27.41       26.04      1.23 o 
   3  14  10        0.07        1.04      0.76 o 
   4  14  10       33.92       36.61      2.04 o 
   5  14  10       10.54        8.35      1.46 o 
  -5  15  10       10.48        7.79      2.39 o 
  -4  15  10        0.73        0.00      1.82 o 
  -3  15  10        2.36        0.00      2.46 o 
  -2  15  10       99.10      105.44      7.41 o 
  -1  15  10       32.51       29.07      2.29 o 
   0  15  10      170.03      184.07      4.06 o 
   1  15  10       15.49       17.66      1.24 o 
   2  15  10        2.25        1.91      0.89 o 
   3  15  10       15.00       15.29      1.07 o 
   4  15  10       11.82       13.67      1.41 o 
  -5  16  10       32.28       33.95      3.13 o 
  -4  16  10       91.28       98.88      6.01 o 
  -3  16  10      165.85      176.93      7.79 o 
  -2  16  10       41.40       38.83      3.30 o 
  -1  16  10      138.62      140.53      4.89 o 
   0  16  10        5.96        5.73      1.36 o 
   1  16  10      134.85      128.93      3.50 o 
   2  16  10       15.47       21.03      1.53 o 
   3  16  10       23.37       22.16      1.34 o 
   4  16  10        2.63        2.20      0.81 o 
  -5  17  10        3.09        4.30      6.06 o 
  -4  17  10       84.26       80.06      5.59 o 
  -3  17  10       11.03        9.41      3.30 o 
  -2  17  10       97.85      101.47      4.01 o 
  -1  17  10        9.53       10.25      2.33 o 
   0  17  10       14.80       12.80      1.78 o 
   1  17  10        0.68        2.13      1.11 o 
   2  17  10        0.05        0.00      1.00 o 
   3  17  10       12.79       12.71      1.24 o 
   4  17  10       32.35       26.78      1.41 o 
  -4  18  10        3.61        3.09      3.31 o 
  -3  18  10        0.36        0.00      2.98 o 
  -2  18  10       26.77       30.80      2.58 o 
  -1  18  10       63.47       68.94      3.57 o 
   0  18  10        6.01        8.91      1.75 o 
   1  18  10        1.11        2.67      1.33 o 
   2  18  10       75.19       72.87      2.67 o 
   3  18  10       23.45       22.99      1.47 o 
   4  18  10        5.99        6.58      1.23 o 
  -4  19  10       22.73       18.51      4.00 o 
  -3  19  10       42.71       45.61      4.68 o 
  -2  19  10       45.67       51.11      4.74 o 
  -1  19  10       19.82       22.44      2.54 o 
   0  19  10       37.36       33.65      3.42 o 
   1  19  10       20.67       17.95      2.00 o 
   2  19  10        0.78        0.13      1.20 o 
   3  19  10        0.84        0.05      1.25 o 
  -4  20  10       34.90       40.85      5.73 o 
  -3  20  10       25.56       36.23      4.35 o 
  -2  20  10        9.05       11.91      3.46 o 
  -1  20  10       37.60       42.35      3.34 o 
   0  20  10       13.89       14.59      2.55 o 
   1  20  10       19.94       20.30      2.10 o 
   2  20  10       25.86       25.90      1.97 o 
   3  20  10        1.60        1.57      1.36 o 
  -3  21  10        3.92        7.31      5.60 o 
  -2  21  10        0.00        1.61      2.86 o 
  -1  21  10       31.73       37.40      3.04 o 
   0  21  10        1.81        0.00      2.07 o 
   1  21  10       12.65        8.83      3.04 o 
   2  21  10        8.78        5.14      1.80 o 
   3  21  10       10.79        9.17      1.73 o 
  -3  22  10        0.12        0.00      3.37 o 
  -2  22  10        6.84        9.21      3.41 o 
  -1  22  10        4.38        2.70      3.86 o 
   0  22  10       10.61       13.85      2.58 o 
   1  22  10        3.99        0.12      5.16 o 
   2  22  10       11.27        9.40      1.99 o 
  -2  23  10        0.89        0.00      3.04 o 
  -1  23  10       50.33       53.70      8.43 o 
   0  23  10        2.87        3.15      2.36 o 
   1  23  10        4.76        6.78      3.16 o 
  -1  24  10       12.82       17.73      5.42 o 
   0  24  10       15.28       33.75      5.03 o 
  -6   1  11        4.18        1.01      1.94 o 
  -5   1  11        0.33        0.00      1.93 o 
  -4   1  11        1.74        2.40      1.71 o 
  -3   1  11        8.33        6.78      1.62 o 
  -2   1  11      341.45      332.49      4.82 o 
  -1   1  11       87.24       88.58      2.02 o 
   0   1  11       69.91       63.80      1.85 o 
   1   1  11     1086.31     1019.74     11.19 o 
   2   1  11      130.59      137.23      3.48 o 
   3   1  11        0.09        0.00      1.17 o 
   4   1  11        6.54        5.10      1.32 o 
   5   1  11        5.52        4.94      2.19 o 
  -6   2  11        0.74        1.04      1.65 o 
  -5   2  11        0.57        0.00      1.99 o 
  -4   2  11        7.41       14.03      3.29 o 
  -3   2  11       12.03        9.65      2.22 o 
  -2   2  11       53.18       56.22      1.65 o 
  -1   2  11        1.89        0.23      0.85 o 
   0   2  11      101.74       94.93      2.21 o 
   1   2  11      260.04      242.81      3.48 o 
   2   2  11       20.51       19.33      1.71 o 
   3   2  11        8.26        9.01      1.45 o 
   4   2  11       34.98       28.80      1.89 o 
   5   2  11        0.04        0.00      1.97 o 
  -6   3  11       62.63       73.20      4.09 o 
  -5   3  11       21.65       17.62      2.54 o 
  -4   3  11       17.61       11.26      2.07 o 
  -3   3  11      186.60      187.27      4.69 o 
  -2   3  11       66.34       62.38      1.96 o 
  -1   3  11      322.71      285.79      4.38 o 
   0   3  11      178.02      173.59      3.05 o 
   1   3  11       27.37       18.44      1.22 o 
   2   3  11       85.13       76.33      2.74 o 
   3   3  11       80.37       73.34      2.63 o 
   4   3  11       54.77       54.68      2.37 o 
   5   3  11       48.68       49.77      3.29 o 
  -6   4  11      100.84      118.94      5.01 o 
  -5   4  11       16.46       18.20      2.58 o 
  -4   4  11        0.06        0.05      1.79 o 
  -3   4  11       18.93       25.84      1.60 o 
  -2   4  11        2.08        3.46      0.88 o 
  -1   4  11        8.04        5.76      1.04 o 
   0   4  11      180.52      186.80      3.20 o 
   1   4  11      102.19       85.19      2.07 o 
   2   4  11      699.04      654.96      8.12 o 
   3   4  11       59.84       57.85      2.67 o 
   4   4  11       19.69       25.13      1.87 o 
   5   4  11      229.56      230.30      5.75 o 
  -6   5  11       40.85       52.65      3.69 o 
  -5   5  11        0.09        0.00      4.04 o 
  -4   5  11        0.05        0.00      1.45 o 
  -3   5  11      323.75      328.40      5.24 o 
  -2   5  11       60.20       59.85      1.84 o 
  -1   5  11      119.29      123.32      3.77 o 
   0   5  11        5.00        1.70      0.91 o 
   1   5  11       15.60       10.67      1.00 o 
   2   5  11       38.69       41.37      1.75 o 
   3   5  11      242.61      233.84      4.78 o 
   4   5  11       85.35       90.69      3.80 o 
   5   5  11        0.12        2.08      1.60 o 
  -6   6  11        1.84        1.60      2.31 o 
  -5   6  11       22.07       29.89      2.86 o 
  -4   6  11       69.69       75.49      2.81 o 
  -3   6  11        0.81        6.83      2.32 o 
  -2   6  11       58.50       59.45      2.48 o 
  -1   6  11      133.46      132.44      3.29 o 
   0   6  11        0.02        0.00      0.84 o 
   1   6  11        2.24        0.15      0.90 o 
   2   6  11        0.97        0.31      1.52 o 
   3   6  11       11.91       11.76      1.89 o 
   4   6  11        3.90        6.13      1.53 o 
   5   6  11        4.67        6.26      1.69 o 
  -6   7  11        3.10        0.00      1.99 o 
  -5   7  11       49.93       56.30      3.10 o 
  -4   7  11       32.54       39.25      2.17 o 
  -3   7  11       89.51      113.03      4.81 o 
  -2   7  11       71.51       65.73      2.32 o 
  -1   7  11       31.29       26.65      1.53 o 
   0   7  11       52.88       61.48      1.94 o 
   1   7  11      331.04      322.25      4.61 o 
   2   7  11        3.17        4.21      0.88 o 
   3   7  11      156.20      168.91      4.60 o 
   4   7  11       42.04       43.54      2.45 o 
   5   7  11       27.11       27.73      2.34 o 
  -6   8  11        2.86        2.90      2.04 o 
  -5   8  11        2.08        1.88      2.37 o 
  -4   8  11        5.16        5.49      1.87 o 
  -3   8  11       22.45       27.35      5.13 o 
  -2   8  11       43.72       41.10      2.05 o 
  -1   8  11       94.10       98.71      3.20 o 
   0   8  11      182.95      164.95      2.78 o 
   1   8  11        3.76        1.76      0.87 o 
   2   8  11      129.76      120.15      2.45 o 
   3   8  11        0.81        0.81      1.62 o 
   4   8  11       75.46       83.61      3.44 o 
   5   8  11       45.55       42.05      4.01 o 
  -6   9  11        2.81        2.84      2.07 o 
  -5   9  11       17.57       13.82      2.26 o 
  -4   9  11        2.75        0.60      1.63 o 
  -3   9  11      142.04      125.38      6.25 o 
  -2   9  11      291.54      279.87     12.50 o 
  -1   9  11        2.46        1.26      1.06 o 
   0   9  11       31.17       30.24      1.19 o 
   1   9  11       46.81       45.79      1.59 o 
   2   9  11        6.31        6.03      0.92 o 
   3   9  11       58.37       62.73      2.19 o 
   4   9  11       22.60       22.35      2.16 o 
   5   9  11        1.48        1.37      1.57 o 
  -6  10  11        3.17        0.00      1.95 o 
  -5  10  11       11.35        7.00      2.08 o 
  -4  10  11        0.10        0.00      1.63 o 
  -3  10  11       58.91       51.98      4.75 o 
  -2  10  11        0.31        0.00      2.72 o 
  -1  10  11      196.78      203.39      4.36 o 
   0  10  11      124.62      138.07      3.53 o 
   1  10  11       15.17       14.05      1.11 o 
   2  10  11       60.05       62.08      1.82 o 
   3  10  11        4.72        6.29      1.32 o 
   4  10  11       43.23       48.49      2.84 o 
   5  10  11        7.61        4.15      2.08 o 
  -5  11  11        5.44        2.62      1.90 o 
  -4  11  11      208.34      215.64      6.18 o 
  -3  11  11       17.13       17.13      3.29 o 
  -2  11  11      133.48      117.46      5.93 o 
  -1  11  11      199.03      179.67      4.54 o 
   0  11  11       32.93       29.04      1.39 o 
   1  11  11      223.69      217.34      3.52 o 
   2  11  11       65.49       54.40      2.00 o 
   3  11  11      120.69      126.11      3.09 o 
   4  11  11        0.87        0.61      1.45 o 
   5  11  11        1.62        0.00      1.64 o 
  -5  12  11       17.28       14.92      2.26 o 
  -4  12  11      108.29      118.70      4.54 o 
  -3  12  11        5.28        0.00      2.43 o 
  -2  12  11       15.89       18.98      3.45 o 
  -1  12  11      220.26      222.41      5.22 o 
   0  12  11      170.14      157.52      3.57 o 
   1  12  11      135.15      130.00      2.40 o 
   2  12  11       47.01       42.65      1.61 o 
   3  12  11        0.13        0.00      0.94 o 
   4  12  11       50.53       49.69      2.06 o 
  -5  13  11        4.38        4.52      2.00 o 
  -4  13  11       17.12       22.93      2.57 o 
  -3  13  11        5.08        3.38      2.81 o 
  -2  13  11        3.45        5.99      1.95 o 
  -1  13  11       99.54      109.85      3.63 o 
   0  13  11       24.25       25.37      1.73 o 
   1  13  11        6.00        6.05      1.03 o 
   2  13  11        2.34        3.82      0.91 o 
   3  13  11        1.83        0.50      0.85 o 
   4  13  11        0.03        0.77      1.37 o 
  -5  14  11       12.14       14.33      2.63 o 
  -4  14  11        0.62        0.00      3.02 o 
  -3  14  11        0.26        0.00      2.56 o 
  -2  14  11      161.48      160.91      5.18 o 
  -1  14  11       72.98       79.99      5.76 o 
   0  14  11        0.15        1.54      1.24 o 
   1  14  11      158.07      136.20      2.85 o 
   2  14  11       54.00       51.96      1.82 o 
   3  14  11       63.77       64.74      2.31 o 
   4  14  11       55.21       56.87      2.52 o 
  -5  15  11        2.86        2.36      3.30 o 
  -4  15  11       22.62       24.56      4.01 o 
  -3  15  11        0.00        1.31      3.03 o 
  -2  15  11       12.67       11.64      2.17 o 
  -1  15  11       22.69       17.51      2.44 o 
   0  15  11      127.86      114.27      4.54 o 
   1  15  11        5.90        6.57      1.35 o 
   2  15  11       62.28       56.65      3.34 o 
   3  15  11        0.45        0.00      0.97 o 
   4  15  11        1.97        2.51      0.81 o 
  -4  16  11        1.70        2.17      3.29 o 
  -3  16  11       81.29       93.71     10.15 o 
  -2  16  11        8.66        9.58      2.12 o 
  -1  16  11       71.88       90.67      4.20 o 
   0  16  11        1.28        0.28      1.52 o 
   1  16  11       20.31       20.82      1.58 o 
   2  16  11        2.23        4.27      1.16 o 
   3  16  11        0.06        0.00      1.01 o 
   4  16  11       17.10       17.60      1.28 o 
  -4  17  11       19.42       24.35      4.25 o 
  -3  17  11      143.53      151.72     10.40 o 
  -2  17  11       18.68       27.64      3.15 o 
  -1  17  11       14.05       12.77      2.28 o 
   0  17  11        0.01        0.00      1.77 o 
   1  17  11        6.21        7.40      1.80 o 
   2  17  11        3.47        1.13      1.20 o 
   3  17  11       13.39       14.46      1.34 o 
  -4  18  11       27.45       21.00      4.28 o 
  -3  18  11        0.11        1.52      3.06 o 
  -2  18  11       16.59       12.21      3.53 o 
  -1  18  11        1.58        0.00      1.85 o 
   0  18  11        1.24        1.45      2.03 o 
   1  18  11        1.66        2.66      1.59 o 
   2  18  11        0.33        0.88      1.42 o 
   3  18  11       15.12       18.03      1.64 o 
  -3  19  11       12.03       16.89      3.81 o 
  -2  19  11       13.66       16.59      3.61 o 
  -1  19  11       19.36       23.37      2.76 o 
   0  19  11       19.04       19.32      2.56 o 
   1  19  11        2.72        2.04      1.61 o 
   2  19  11        1.40        0.00      1.50 o 
   3  19  11        0.17        0.00      1.30 o 
  -3  20  11       31.16       34.79      4.68 o 
  -2  20  11        0.20        0.00      2.94 o 
  -1  20  11        0.56        0.54      1.98 o 
   0  20  11        0.01        0.81      2.05 o 
   1  20  11       29.87       31.21      2.98 o 
   2  20  11       19.20       21.50      2.22 o 
  -2  21  11        2.78        0.00      3.70 o 
  -1  21  11       11.97        5.88      3.21 o 
   0  21  11        0.75        2.60      2.29 o 
   1  21  11        6.13        8.72      2.42 o 
   2  21  11        6.60       11.63      2.09 o 
  -2  22  11       21.37       25.91      4.48 o 
  -1  22  11        5.71       12.11      3.60 o 
   0  22  11       83.07       84.70      4.45 o 
   1  22  11       34.84       47.35      3.59 o 
  -6   0  12        5.49        0.98      4.13 o 
  -5   0  12       22.97       25.67      5.66 o 
  -4   0  12      138.64      133.73      5.72 o 
  -3   0  12       23.68       21.68      3.06 o 
  -2   0  12       47.15       36.81      2.04 o 
  -1   0  12     1361.51     1335.50     20.42 o 
   0   0  12     1784.18     1817.42     27.09 o 
   1   0  12      728.05      717.95     11.91 o 
   2   0  12       34.70       42.56      3.23 o 
   3   0  12      271.76      263.69      7.79 o 
   4   0  12      121.00      128.95      4.72 o 
   5   0  12        0.63        0.00      2.76 o 
  -6   1  12        8.83        6.54      2.53 o 
  -5   1  12        0.43        0.00      2.59 o 
  -4   1  12        5.56        3.77      1.64 o 
  -3   1  12        1.73        0.12      1.56 o 
  -2   1  12        5.14        1.65      0.92 o 
  -1   1  12       51.67       54.36      1.78 o 
   0   1  12      140.22      144.78      3.13 o 
   1   1  12       27.70       27.28      1.41 o 
   2   1  12      329.76      308.82      3.83 o 
   3   1  12       36.56       34.66      1.96 o 
   4   1  12        1.87        0.81      1.36 o 
   5   1  12       23.43       23.56      2.69 o 
  -6   2  12        0.20        2.26      2.40 o 
  -5   2  12        8.08        1.10      2.99 o 
  -4   2  12        6.74        5.52      1.67 o 
  -3   2  12       78.87       68.51      2.45 o 
  -2   2  12      275.69      274.45      4.34 o 
  -1   2  12      296.43      290.92      4.37 o 
   0   2  12      917.95      894.89     13.97 o 
   1   2  12      146.97      143.13      2.62 o 
   2   2  12      315.73      306.11      4.03 o 
   3   2  12        4.68        2.71      1.50 o 
   4   2  12        8.31        9.11      1.65 o 
   5   2  12        2.25        3.29      2.17 o 
  -6   3  12        6.08        3.55      2.49 o 
  -5   3  12       18.82       21.81      3.88 o 
  -4   3  12        0.92        0.00      1.78 o 
  -3   3  12       98.31       90.53      2.75 o 
  -2   3  12       52.45       52.84      1.86 o 
  -1   3  12       59.98       51.24      1.81 o 
   0   3  12      398.02      375.58      5.38 o 
   1   3  12       42.54       43.19      1.48 o 
   2   3  12      121.81      106.38      2.38 o 
   3   3  12      114.79      117.10      3.38 o 
   4   3  12       34.20       29.99      2.03 o 
   5   3  12       13.66       11.88      2.82 o 
  -6   4  12        0.63        3.04      2.43 o 
  -5   4  12        0.89        0.00      2.07 o 
  -4   4  12        3.91        0.78      1.89 o 
  -3   4  12        9.47       10.44      1.72 o 
  -2   4  12       69.13       60.03      2.34 o 
  -1   4  12       19.06       16.77      1.60 o 
   0   4  12       23.20       17.61      2.92 o 
   1   4  12       97.62      103.67      2.16 o 
   2   4  12       81.53       73.39      2.99 o 
   3   4  12        0.53        0.35      1.43 o 
   4   4  12        0.28        0.00      1.44 o 
   5   4  12        0.92        0.00      2.16 o 
  -6   5  12       78.05       85.52      4.55 o 
  -5   5  12       44.46       42.52      3.32 o 
  -4   5  12        1.97        0.00      1.84 o 
  -3   5  12       19.54       17.69      2.05 o 
  -2   5  12       43.67       46.22      2.40 o 
  -1   5  12       56.81       53.49      1.88 o 
   0   5  12      111.96      102.11      3.78 o 
   1   5  12        4.52        2.87      1.00 o 
   2   5  12      106.61      108.33      2.45 o 
   3   5  12        2.70        0.32      1.36 o 
   4   5  12       63.70       55.51      2.51 o 
   5   5  12       34.31       41.86      2.47 o 
  -6   6  12       11.80       16.07      2.85 o 
  -5   6  12      220.63      220.95      6.64 o 
  -4   6  12       73.36       81.87      3.98 o 
  -3   6  12      138.66      118.11      6.06 o 
  -2   6  12        0.12        0.00      1.37 o 
  -1   6  12       15.28       15.67      2.49 o 
   0   6  12      111.96      108.23      3.30 o 
   1   6  12        9.76        8.51      0.95 o 
   2   6  12        1.71        0.00      0.77 o 
   3   6  12        4.14        3.00      1.51 o 
   4   6  12       51.88       51.50      3.52 o 
   5   6  12       33.45       36.77      2.73 o 
  -5   7  12        4.40       13.49      2.29 o 
  -4   7  12       60.46       59.98      3.09 o 
  -3   7  12        4.10        3.33      2.28 o 
  -2   7  12      166.44      133.35      4.29 o 
  -1   7  12        7.06        8.87      1.67 o 
   0   7  12        0.05        0.00      0.99 o 
   1   7  12       15.34       16.45      1.21 o 
   2   7  12        2.87        2.23      0.88 o 
   3   7  12       41.76       38.95      1.70 o 
   4   7  12       21.26       13.96      1.66 o 
   5   7  12        1.91        2.02      1.82 o 
  -5   8  12       55.46       64.96      3.39 o 
  -4   8  12        5.17        6.50      2.00 o 
  -3   8  12       52.62       41.65      4.95 o 
  -2   8  12        2.42        0.00      1.88 o 
  -1   8  12        0.71        0.00      0.96 o 
   0   8  12      174.26      178.74      3.51 o 
   1   8  12      140.13      141.10      2.75 o 
   2   8  12        3.72        4.47      0.92 o 
   3   8  12        9.03        7.83      1.34 o 
   4   8  12        4.52        1.68      1.53 o 
  -5   9  12        4.51        3.68      2.09 o 
  -4   9  12       53.87       67.42      4.78 o 
  -3   9  12        9.31       15.59      2.72 o 
  -2   9  12        0.15        0.00      2.49 o 
  -1   9  12        1.65        0.80      1.22 o 
   0   9  12      139.06      141.20      3.84 o 
   1   9  12        5.68        6.12      1.01 o 
   2   9  12       43.02       46.12      1.59 o 
   3   9  12       11.57        7.65      1.48 o 
   4   9  12        6.21        6.88      2.01 o 
  -5  10  12        2.96        1.40      1.91 o 
  -4  10  12        7.65        9.59      2.84 o 
  -3  10  12       10.57       22.00      3.53 o 
  -2  10  12      117.25      118.00      6.14 o 
  -1  10  12       86.43       86.95      3.39 o 
   0  10  12      136.32      123.23      2.98 o 
   1  10  12       32.42       31.72      2.13 o 
   2  10  12       48.96       48.37      1.80 o 
   3  10  12       10.45       10.29      1.11 o 
   4  10  12       17.46       16.99      1.91 o 
  -5  11  12       11.03        3.95      2.10 o 
  -4  11  12        4.88        2.40      2.02 o 
  -3  11  12        0.31        2.15      2.91 o 
  -2  11  12       43.23       48.07      9.25 o 
  -1  11  12       17.75       19.30      2.38 o 
   0  11  12        5.60        4.09      1.24 o 
   1  11  12        6.32        7.50      1.14 o 
   2  11  12       28.15       29.32      1.79 o 
   3  11  12        0.41        0.01      0.84 o 
   4  11  12       13.16       12.34      3.13 o 
  -5  12  12        3.65        0.00      1.94 o 
  -4  12  12       30.66       38.20      3.68 o 
  -3  12  12        0.08        0.41      2.93 o 
  -2  12  12        9.67       12.07      3.18 o 
  -1  12  12       93.25       71.22      8.74 o 
   0  12  12       24.13       23.42      1.70 o 
   1  12  12       28.44       22.93      1.40 o 
   2  12  12       26.47       24.15      1.53 o 
   3  12  12        0.36        0.00      0.91 o 
   4  12  12        0.04        0.00      1.66 o 
  -5  13  12        0.73        0.33      2.76 o 
  -4  13  12       58.22       55.76      5.02 o 
  -3  13  12       42.90       44.69      4.53 o 
  -2  13  12        3.40        4.41      2.87 o 
  -1  13  12       17.68       16.81      3.19 o 
   0  13  12      151.39      160.16      3.89 o 
   1  13  12      253.84      249.29      5.01 o 
   2  13  12      120.50      115.80      2.73 o 
   3  13  12        2.84        1.75      1.06 o 
   4  13  12       14.46       22.31      1.83 o 
  -4  14  12        6.29        8.27      3.61 o 
  -3  14  12       12.15        7.20      3.27 o 
  -2  14  12        2.76        0.66      1.85 o 
  -1  14  12       20.27       17.66      2.53 o 
   0  14  12      195.90      165.77      4.65 o 
   1  14  12       28.06       19.96      1.70 o 
   2  14  12        0.44        0.82      1.37 o 
   3  14  12        8.68       13.56      1.26 o 
  -4  15  12       20.49       19.88      3.94 o 
  -3  15  12       27.40       36.75      4.48 o 
  -2  15  12        0.21        0.00      1.85 o 
  -1  15  12        7.96        9.04      3.01 o 
   0  15  12       28.28       36.90      2.47 o 
   1  15  12       15.26       12.78      1.58 o 
   2  15  12        4.52        5.82      1.40 o 
   3  15  12        0.82        0.83      1.07 o 
  -4  16  12        1.12        0.60      3.25 o 
  -3  16  12        1.51        3.02      3.28 o 
  -2  16  12       13.83       10.52      3.41 o 
  -1  16  12      105.03       97.04      8.37 o 
   0  16  12       42.69       42.42      3.23 o 
   1  16  12       11.21       10.29      1.84 o 
   2  16  12        1.90        0.37      1.48 o 
   3  16  12       16.78       16.84      1.46 o 
  -3  17  12       36.79       39.91      4.68 o 
  -2  17  12       13.38       18.15      3.68 o 
  -1  17  12        6.84        7.53      2.29 o 
   0  17  12        0.42        0.21      2.01 o 
   1  17  12        0.60        0.00      1.54 o 
   2  17  12        5.24        5.45      1.53 o 
   3  17  12        0.09        0.34      1.32 o 
  -3  18  12        3.38        0.00      3.31 o 
  -2  18  12       10.18       10.26      3.65 o 
  -1  18  12        3.52        5.55      2.25 o 
   0  18  12        1.39        0.00      2.08 o 
   1  18  12        0.41        0.00      1.52 o 
   2  18  12        4.01        5.10      1.79 o 
  -3  19  12       15.21       17.90      4.19 o 
  -2  19  12        2.94        2.35      4.41 o 
  -1  19  12        7.96        7.95      2.55 o 
   0  19  12        0.77        0.00      2.10 o 
   1  19  12        2.44        5.72      2.30 o 
   2  19  12        5.15        5.69      1.85 o 
  -2  20  12        3.06        2.06      3.32 o 
  -1  20  12        1.39        0.49      2.87 o 
   0  20  12       29.13       31.21      5.25 o 
   1  20  12       41.81       45.56      3.40 o 
  -1  21  12       22.47       30.37      4.32 o 
   0  21  12       10.84        9.69      4.82 o 
  -5   1  13        0.67        0.00      2.61 o 
  -4   1  13        2.84        1.92      1.73 o 
  -3   1  13       37.08       37.34      2.02 o 
  -2   1  13        4.33        4.00      1.19 o 
  -1   1  13       93.56       87.55      2.22 o 
   0   1  13        0.82        1.56      0.98 o 
   1   1  13       27.42       27.07      1.35 o 
   2   1  13       24.91       22.70      0.99 o 
   3   1  13       12.54       11.33      1.59 o 
   4   1  13       11.51       11.40      1.67 o 
  -5   2  13       16.79       18.77      3.70 o 
  -4   2  13       11.00       13.38      1.99 o 
  -3   2  13        0.83        0.00      1.68 o 
  -2   2  13        0.39        0.19      1.27 o 
  -1   2  13        1.32        2.72      1.01 o 
   0   2  13       37.66       37.67      1.56 o 
   1   2  13        0.85        1.40      0.97 o 
   2   2  13       41.54       40.93      1.65 o 
   3   2  13       46.20       42.68      2.31 o 
   4   2  13        8.63        9.15      1.59 o 
  -5   3  13        3.00        0.00      2.97 o 
  -4   3  13        0.08        0.00      2.81 o 
  -3   3  13        2.94        0.75      1.67 o 
  -2   3  13       68.28       78.44      2.46 o 
  -1   3  13       45.45       47.91      1.70 o 
   0   3  13       54.80       59.43      2.65 o 
   1   3  13        2.63        2.25      1.00 o 
   2   3  13       48.31       44.86      1.60 o 
   3   3  13        1.34        0.00      1.45 o 
   4   3  13       25.98       28.33      2.14 o 
  -5   4  13        4.32        5.56      3.42 o 
  -4   4  13       30.67       27.49      2.91 o 
  -3   4  13        0.37        0.00      1.59 o 
  -2   4  13      358.34      376.21      6.64 o 
  -1   4  13      154.66      154.17      3.09 o 
   0   4  13        4.05        2.10      1.04 o 
   1   4  13       27.07       25.07      1.24 o 
   2   4  13      128.25      137.36      2.54 o 
   3   4  13       11.22       17.31      1.22 o 
   4   4  13        9.50       11.10      1.82 o 
  -5   5  13       32.95       39.43      4.61 o 
  -4   5  13       15.52       14.00      2.55 o 
  -3   5  13       76.16       75.72      3.34 o 
  -2   5  13      128.58      118.94      5.04 o 
  -1   5  13       17.40       16.90      1.33 o 
   0   5  13        8.03       10.43      1.19 o 
   1   5  13       24.29       21.20      1.20 o 
   2   5  13       24.96       24.53      1.21 o 
   3   5  13        1.05        1.38      1.16 o 
   4   5  13        0.97        0.31      1.54 o 
  -5   6  13       12.12        8.02      8.12 o 
  -4   6  13       13.09       17.06      2.61 o 
  -3   6  13       11.06       10.12      1.97 o 
  -2   6  13        4.19        0.00      2.36 o 
  -1   6  13       13.21       12.80      1.25 o 
   0   6  13       39.39       40.77      1.69 o 
   1   6  13       25.80       27.71      1.29 o 
   2   6  13       22.42       20.99      1.18 o 
   3   6  13       18.34       18.99      1.85 o 
   4   6  13        9.12       11.14      1.86 o 
  -5   7  13       24.20       30.46      4.51 o 
  -4   7  13       51.43       56.08      3.61 o 
  -3   7  13        1.60        0.00      6.86 o 
  -2   7  13      151.09      141.96      5.41 o 
  -1   7  13        2.60        6.05      1.27 o 
   0   7  13       32.68       34.16      1.61 o 
   1   7  13       90.69       92.21      2.17 o 
   2   7  13        9.43        9.35      1.03 o 
   3   7  13        0.00        0.00      1.23 o 
   4   7  13        0.65        0.82      1.48 o 
  -5   8  13       37.56       46.16      4.85 o 
  -4   8  13        3.15        3.86      2.01 o 
  -3   8  13        1.25        2.66      2.38 o 
  -2   8  13      178.06      156.17      5.71 o 
  -1   8  13      248.26      248.51      6.00 o 
   0   8  13       56.87       59.34      2.14 o 
   1   8  13        0.01        0.50      0.93 o 
   2   8  13        1.79        1.29      0.96 o 
   3   8  13        0.08        0.00      1.03 o 
   4   8  13       33.33       39.08      2.40 o 
  -5   9  13        5.08        2.56      3.32 o 
  -4   9  13        0.86        0.00      1.91 o 
  -3   9  13       37.62       39.72      3.50 o 
  -2   9  13       17.69       25.82      3.15 o 
  -1   9  13        3.97        5.27      2.97 o 
   0   9  13        0.00        0.00      1.07 o 
   1   9  13       26.58       27.49      1.43 o 
   2   9  13        1.02        1.86      0.99 o 
   3   9  13       67.19       69.01      1.92 o 
   4   9  13       13.26       15.67      1.50 o 
  -5  10  13        5.68        3.27      3.04 o 
  -4  10  13        6.71        6.78      2.84 o 
  -3  10  13        7.43        9.02      2.57 o 
  -2  10  13       57.01       64.73      4.85 o 
  -1  10  13       25.91       21.50      3.09 o 
   0  10  13       12.35       17.19      1.63 o 
   1  10  13       26.81       26.34      1.78 o 
   2  10  13        3.71        3.17      1.52 o 
   3  10  13       21.02       20.80      1.26 o 
   4  10  13        2.69        3.36      1.51 o 
  -4  11  13       68.25       90.08      5.07 o 
  -3  11  13       42.22       41.93      3.77 o 
  -2  11  13       77.56       90.64     10.06 o 
  -1  11  13        4.21        3.33      3.32 o 
   0  11  13       15.80       17.39      1.68 o 
   1  11  13       28.75       26.29      1.85 o 
   2  11  13      116.66      121.16      2.88 o 
   3  11  13        0.02        0.07      0.99 o 
  -4  12  13        0.67        0.00      2.73 o 
  -3  12  13       22.32       20.39      4.54 o 
  -2  12  13       62.23       49.95      4.57 o 
  -1  12  13       71.19       73.88      4.96 o 
   0  12  13       19.23       17.53      2.00 o 
   1  12  13        5.86        8.21      1.51 o 
   2  12  13       44.02       51.44      2.00 o 
   3  12  13       10.65        9.36      1.20 o 
  -4  13  13        0.07        0.00      2.54 o 
  -3  13  13       36.48       37.87      4.50 o 
  -2  13  13       12.41       18.23      3.66 o 
  -1  13  13        1.24        2.15      2.76 o 
   0  13  13        1.98        2.60      1.46 o 
   1  13  13       44.44       44.50      2.22 o 
   2  13  13       21.34       28.03      1.84 o 
   3  13  13        0.24        1.12      1.62 o 
  -4  14  13        3.06        0.73      5.60 o 
  -3  14  13        7.04       10.13      3.54 o 
  -2  14  13       31.18       39.44      5.19 o 
  -1  14  13       14.47        9.60      2.31 o 
   0  14  13        1.85        2.52      1.85 o 
   1  14  13        0.31        1.69      1.56 o 
   2  14  13       39.72       38.73      2.15 o 
   3  14  13       40.21       43.17      1.93 o 
  -3  15  13      108.95      123.75      8.83 o 
  -2  15  13       15.31       16.44      3.47 o 
  -1  15  13       18.67       11.22      2.39 o 
   0  15  13        6.19        5.10      1.88 o 
   1  15  13       76.84       82.88      3.46 o 
   2  15  13       53.24       55.95      2.79 o 
  -3  16  13        0.24        0.00      3.41 o 
  -2  16  13        9.59       11.06      6.14 o 
  -1  16  13        4.98        4.75      2.31 o 
   0  16  13        5.64        4.78      1.92 o 
   1  16  13        3.12        4.42      2.05 o 
   2  16  13       24.42       33.18      2.16 o 
  -2  17  13        0.66        2.70      3.18 o 
  -1  17  13        5.42        5.63      2.32 o 
   0  17  13        3.93        2.93      4.56 o 
   1  17  13        3.17        0.00      1.69 o 
  -2  18  13        3.82        4.43      3.22 o 
  -1  18  13        1.80        3.20      2.35 o 
   0  18  13        1.34        0.00      2.63 o 
   1  18  13       21.02       19.13      2.94 o 
  -1  19  13       10.20       14.97      3.77 o 
   0  19  13        7.08        6.17      3.14 o 
  -5   0  14        0.52        0.00      4.63 o 
  -4   0  14        9.16        7.77      2.83 o 
  -3   0  14        4.23        3.68      1.74 o 
  -2   0  14        0.39        0.00      2.94 o 
  -1   0  14       47.58       41.45      2.85 o 
   0   0  14        8.72       10.21      1.96 o 
   1   0  14       10.60       14.02      1.82 o 
   2   0  14       20.09       20.26      1.87 o 
   3   0  14        0.99        0.00      1.33 o 
   4   0  14       32.13       45.47      3.88 o 
  -5   1  14        9.56       16.32      4.69 o 
  -4   1  14        2.46        0.49      1.73 o 
  -3   1  14        1.09        0.43      1.34 o 
  -2   1  14        6.87        4.30      1.29 o 
  -1   1  14        5.26        2.46      1.28 o 
   0   1  14      179.43      178.92      3.31 o 
   1   1  14      148.48      149.28      3.11 o 
   2   1  14       42.60       39.35      1.46 o 
   3   1  14       11.39       11.00      0.82 o 
   4   1  14        2.55        5.65      1.66 o 
  -5   2  14        0.42        0.00      3.35 o 
  -4   2  14        0.01        0.00      1.71 o 
  -3   2  14        1.57        0.00      1.72 o 
  -2   2  14        9.97        9.71      1.40 o 
  -1   2  14        6.39        2.51      1.27 o 
   0   2  14       73.27       67.96      2.14 o 
   1   2  14       35.15       32.55      1.57 o 
   2   2  14       16.86       16.96      1.13 o 
   3   2  14       13.05       13.35      0.94 o 
   4   2  14        8.58        8.58      1.77 o 
  -5   3  14        0.18        0.00      3.31 o 
  -4   3  14        0.14        0.00      1.71 o 
  -3   3  14        0.45        0.95      1.73 o 
  -2   3  14       11.55       15.17      1.66 o 
  -1   3  14        7.73        4.71      1.45 o 
   0   3  14       61.30       56.62      1.92 o 
   1   3  14      123.23      128.71      2.91 o 
   2   3  14       94.32       92.95      2.16 o 
   3   3  14       69.04       69.45      2.27 o 
   4   3  14       13.75       19.28      1.91 o 
  -5   4  14        2.42       10.29      4.05 o 
  -4   4  14        0.83        2.65      2.66 o 
  -3   4  14        0.02        0.00      1.65 o 
  -2   4  14        6.68        7.94      1.63 o 
  -1   4  14        4.36        1.95      1.31 o 
   0   4  14        0.07        0.00      1.05 o 
   1   4  14       14.84       14.19      1.44 o 
   2   4  14        0.00        0.00      0.94 o 
   3   4  14       13.27       10.18      1.22 o 
  -4   5  14       12.09       12.13      2.54 o 
  -3   5  14        1.05        4.48      1.82 o 
  -2   5  14       12.87       15.36      1.81 o 
  -1   5  14        2.33        2.86      1.51 o 
   0   5  14        1.11        0.07      1.08 o 
   1   5  14       55.04       58.67      2.05 o 
   2   5  14       59.96       69.51      1.95 o 
   3   5  14       81.17       80.77      2.14 o 
  -4   6  14        3.47        5.91      3.72 o 
  -3   6  14        1.30        1.78      1.96 o 
  -2   6  14       33.53       33.22      3.20 o 
  -1   6  14      293.51      301.26      7.11 o 
   0   6  14        4.10        2.89      1.15 o 
   1   6  14        0.41        0.36      1.07 o 
   2   6  14        0.46        1.01      0.99 o 
   3   6  14        7.43        8.64      1.36 o 
  -4   7  14       20.07       28.89      3.95 o 
  -3   7  14        5.50        6.47      2.50 o 
  -2   7  14        9.12       12.52      2.62 o 
  -1   7  14      144.86      157.92      5.23 o 
   0   7  14       14.93       17.72      1.79 o 
   1   7  14       12.92       12.49      1.44 o 
   2   7  14      112.58      112.29      2.49 o 
   3   7  14      134.12      137.79      2.66 o 
  -4   8  14        0.39        0.00      2.23 o 
  -3   8  14       54.24       54.58      4.88 o 
  -2   8  14        9.90        8.12      2.47 o 
  -1   8  14      256.05      279.06      6.55 o 
   0   8  14      142.69      153.79      3.28 o 
   1   8  14       51.06       61.48      2.14 o 
   2   8  14       11.98       10.48      1.17 o 
   3   8  14       72.31       72.81      1.99 o 
  -4   9  14        8.13       13.05      3.81 o 
  -3   9  14        4.42        6.63      3.34 o 
  -2   9  14        1.80        1.52      2.79 o 
  -1   9  14       37.80       37.20      2.76 o 
   0   9  14       12.94       10.31      1.71 o 
   1   9  14       89.01       92.80      2.61 o 
   2   9  14       41.87       42.13      1.69 o 
   3   9  14       37.79       36.00      1.63 o 
  -4  10  14       26.11       30.88      3.21 o 
  -3  10  14        1.58        0.00      4.61 o 
  -2  10  14        3.21        5.29      3.24 o 
  -1  10  14        0.01        0.00      2.02 o 
   0  10  14       16.21       18.25      2.04 o 
   1  10  14        0.03        0.00      1.29 o 
   2  10  14        0.44        0.75      1.36 o 
   3  10  14       33.86       36.40      1.95 o 
  -4  11  14        7.82        5.93      3.01 o 
  -3  11  14       17.31       25.94      3.45 o 
  -2  11  14        3.70        3.64      2.39 o 
  -1  11  14        0.82        3.88      4.17 o 
   0  11  14        7.79        5.70      1.79 o 
   1  11  14        8.38        9.64      2.12 o 
   2  11  14        0.93        2.00      1.30 o 
  -3  12  14        2.42        2.01      3.47 o 
  -2  12  14        0.46        0.00      2.97 o 
  -1  12  14       30.27       27.63      3.75 o 
   0  12  14        3.79        7.53      2.85 o 
   1  12  14        0.81        1.45      1.41 o 
   2  12  14       15.94       20.40      1.80 o 
  -3  13  14       15.75       13.61      3.84 o 
  -2  13  14        0.11        3.70      3.08 o 
  -1  13  14       26.22       24.88      3.74 o 
   0  13  14      141.98      133.13      7.21 o 
   1  13  14      115.71      103.05      6.67 o 
   2  13  14      150.83      151.31      3.75 o 
  -3  14  14        0.05        0.00      3.22 o 
  -2  14  14        8.64        8.81      4.86 o 
  -1  14  14       24.53       23.74      2.88 o 
   0  14  14       26.23       18.38      3.70 o 
   1  14  14        6.60        5.63      1.87 o 
   2  14  14        1.35        3.64      1.55 o 
  -2  15  14        0.02        2.78      3.24 o 
  -1  15  14        4.60        7.32      2.40 o 
   0  15  14        2.04        0.43      2.22 o 
   1  15  14       13.59       11.75      2.04 o 
  -1  16  14       35.31       40.92      3.45 o 
   0  16  14       20.85       13.46      2.70 o 
  -4   1  15        0.90        0.00      1.93 o 
  -3   1  15        0.57        0.00      1.85 o 
  -2   1  15        3.39        2.54      1.31 o 
  -1   1  15        1.47        2.11      1.36 o 
   0   1  15       30.43       33.66      1.79 o 
   1   1  15       48.72       50.35      1.97 o 
   2   1  15       27.57       31.06      1.58 o 
   3   1  15       39.58       43.72      1.49 o 
  -4   2  15        0.12        0.08      1.88 o 
  -3   2  15       11.94       12.65      1.87 o 
  -2   2  15        8.23        5.08      1.64 o 
  -1   2  15        0.06        0.00      1.46 o 
   0   2  15       27.65       31.14      1.63 o 
   1   2  15       34.68       31.62      1.64 o 
   2   2  15       15.88       16.64      1.38 o 
   3   2  15       20.09       22.57      1.39 o 
  -4   3  15        5.95        3.61      2.12 o 
  -3   3  15       19.49       20.80      2.34 o 
  -2   3  15       32.76       39.29      2.41 o 
  -1   3  15        2.61        3.16      1.44 o 
   0   3  15       48.35       48.21      1.87 o 
   1   3  15       52.62       63.21      2.10 o 
   2   3  15       42.51       50.82      2.54 o 
   3   3  15        4.43        4.88      1.03 o 
  -4   4  15        2.40        4.39      2.62 o 
  -3   4  15        0.04        0.00      1.86 o 
  -2   4  15       34.14       39.35      2.43 o 
  -1   4  15        0.47        0.55      1.65 o 
   0   4  15        0.85        0.00      1.09 o 
   1   4  15        2.20        0.82      1.20 o 
   2   4  15        2.30        2.77      1.04 o 
   3   4  15        0.24        0.00      1.34 o 
  -4   5  15        6.65        5.31      2.65 o 
  -3   5  15        0.65        0.58      1.98 o 
  -2   5  15        1.62        0.01      1.57 o 
  -1   5  15       50.04       49.56      2.67 o 
   0   5  15       17.22       20.69      1.77 o 
   1   5  15       71.33       77.00      2.41 o 
   2   5  15       56.67       56.61      2.93 o 
  -3   6  15        7.68        5.29      2.19 o 
  -2   6  15        0.48        0.00      1.63 o 
  -1   6  15       47.47       55.77      3.14 o 
   0   6  15       69.60       85.97      2.83 o 
   1   6  15       23.17       27.52      1.70 o 
   2   6  15       21.49       22.98      1.59 o 
  -3   7  15       10.83        8.55      2.75 o 
  -2   7  15        2.04        1.72      1.96 o 
  -1   7  15        2.55        1.80      1.91 o 
   0   7  15        1.64        4.48      1.58 o 
   1   7  15        1.18        0.00      1.17 o 
   2   7  15        3.72        5.22      1.29 o 
  -3   8  15       22.63       29.06      5.21 o 
  -2   8  15       24.05       20.85      2.44 o 
  -1   8  15        7.32       10.37      2.21 o 
   0   8  15       17.76       21.05      2.38 o 
   1   8  15        0.00        1.86      1.23 o 
   2   8  15       14.54       13.77      1.46 o 
  -3   9  15        0.27        0.00      2.35 o 
  -2   9  15        1.72        1.93      3.18 o 
  -1   9  15        3.70        2.77      1.97 o 
   0   9  15       16.12       23.05      2.48 o 
   1   9  15        6.46        7.87      1.46 o 
   2   9  15       20.77       22.64      1.64 o 
  -3  10  15        2.47        6.84      3.71 o 
  -2  10  15       12.85       13.53      7.88 o 
  -1  10  15       18.01       20.74      2.55 o 
   0  10  15       41.46       42.94      2.98 o 
   1  10  15        7.84        5.77      1.46 o 
   2  10  15        1.21        1.33      1.34 o 
  -2  11  15        0.76        2.42      3.40 o 
  -1  11  15       19.78       21.75      2.91 o 
   0  11  15        0.95        0.13      2.25 o 
   1  11  15        1.64        2.62      1.81 o 
  -2  12  15        4.90        6.53      3.47 o 
  -1  12  15       12.92       12.37      3.21 o 
   0  12  15        0.30        0.00      2.63 o 
   1  12  15       12.53       17.36      3.32 o 
  -1  13  15        6.14        6.27      3.01 o 
   0  13  15       18.10       21.71      3.65 o 
  -3   0  16        0.00        0.38      3.42 o 
  -2   0  16       24.45       22.07      4.52 o 
  -1   0  16        5.84        3.74      2.29 o 
   0   0  16       24.07       24.81      2.87 o 
   1   0  16       16.03       19.32      2.68 o 
  -3   1  16       23.73       36.90      3.07 o 
  -2   1  16       15.53       16.44      2.65 o 
  -1   1  16        9.34        6.63      1.65 o 
   0   1  16       31.03       33.69      2.20 o 
   1   1  16       18.91       24.54      1.62 o 
  -3   2  16        7.20       12.14      2.45 o 
  -2   2  16       18.36       19.67      2.19 o 
  -1   2  16       30.80       39.00      2.75 o 
   0   2  16        1.49        2.62      1.57 o 
   1   2  16       11.16       15.84      1.48 o 
  -3   3  16       13.77       14.15      2.55 o 
  -2   3  16       15.38       21.08      2.22 o 
  -1   3  16       25.12       22.29      2.92 o 
   0   3  16        1.13        0.20      1.55 o 
   1   3  16        1.26        0.00      1.12 o 
  -2   4  16        9.23        8.61      1.99 o 
  -1   4  16        0.84        2.23      1.81 o 
   0   4  16       22.78       28.54      2.15 o 
   1   4  16        0.82        1.70      1.22 o 
  -2   5  16        0.30        0.00      1.82 o 
  -1   5  16        1.22        2.51      1.79 o 
   0   5  16        0.03        0.37      1.80 o 
   1   5  16        0.16        0.00      1.17 o 
  -2   6  16       35.10       39.56      2.67 o 
  -1   6  16        5.55        8.61      2.94 o 
   0   6  16        2.68        2.06      2.13 o 
   1   6  16        8.62       14.51      1.52 o 
  -2   7  16       26.41       30.99      2.57 o 
  -1   7  16       22.71       25.00      2.70 o 
   0   7  16        0.04        0.00      1.94 o 
   1   7  16        2.82        3.45      1.70 o 
  -1   8  16        5.43        4.87      2.22 o 
   0   8  16       39.89       45.79      3.19 o 
  -1   9  16       11.89       13.84      2.50 o 
   0   9  16        5.57       12.61      2.36 o 
                                                 
